# Supplementary material for: Expression analysis of candidate genes for fatty acid composition in adipose tissue and identification of regulatory regions
Source: Sci Rep. 2018 Feb 1;8:2045. doi: 10.1038/s41598-018-20473-3 (PMC5794915; doi:10.1038/s41598-018-20473-3)
Supplement: Supplementary file 2 — Supplementary Table S5 [file 41598_2018_20473_MOESM2_ESM.xlsx]

## Sheet: Table S5
SUPPLEMENTARY MATERIAL Expression analysis of candidate genes for fatty acid composition in adipose tissue and identification of regulatory regions Manuel Revilla1,2*, Anna Puig-Oliveras1,2, Daniel Crespo-Piazuelo1,2, Lourdes Criado-Mesas1,2, Anna Castelló1,2, Ana I Fernández3, Maria Ballester4†, Josep M Folch1,2† 1 Animal Genomics Department, Centre for Research in Agricultural Genomics (CRAG), …
Table S5. Gene annotation of genes within the eQTL intervals. Annotation was performed by considering for trans-eQTLs the eQTL interval ±1Mb; whereas for cis-eQTLs only the studied gene was selected (ACSM5, FABP4, and FADS2).
Interval	Cis/Trans-eQTL	Nº of gene	Ensembl Gene ID	Ensembl Transcript ID	Ensembl Protein ID	Description	Chromosome Name	Gene Start (bp)	Gene End (bp)	Associated Gene Name	Gene type	Transcript type	Human Ensembl Gene ID	Human associated gene name	Human Chromosome Name	Human Chromosome start (bp)	Human Chromosome end (bp)	Human homology type
I1	trans	1	ENSSSCG00000022242	ENSSSCT00000020041		U6 spliceosomal RNA [Source:RFAM;Acc:RF00026]	2	134451249	134451356	U6	snRNA	snRNA
I1	trans	2	ENSSSCG00000027578	ENSSSCT00000021461		U6 spliceosomal RNA [Source:RFAM;Acc:RF00026]	2	134521266	134521373	U6	snRNA	snRNA
I1	trans	3	ENSSSCG00000022893	ENSSSCT00000028979	ENSSSCP00000027541		2	134822766	134847596		protein_coding	protein_coding
I1	trans	4	ENSSSCG00000014243	ENSSSCT00000015563	ENSSSCP00000015151		2	134893210	134898462		protein_coding	protein_coding	ENSG00000155324	GRAMD3	5	126360132	126496494	ortholog_one2many
I1	trans	5	ENSSSCG00000014247	ENSSSCT00000015567	ENSSSCP00000015155	aldehyde dehydrogenase 7 family member A1 [Source:HGNC Symbol;Acc:HGNC:877]	2	134952715	134986910	ALDH7A1	protein_coding	protein_coding	ENSG00000164904	ALDH7A1	5	126541841	126595418	ortholog_one2one
I1	trans	6	ENSSSCG00000022795	ENSSSCT00000027284	ENSSSCP00000019521		2	135004915	135008316		protein_coding	protein_coding
I1	trans	7	ENSSSCG00000014244	ENSSSCT00000015564	ENSSSCP00000015152	phosphorylated adaptor for RNA export [Source:HGNC Symbol;Acc:HGNC:10241]	2	135011813	135023142	PHAX	protein_coding	protein_coding	ENSG00000164902	PHAX	5	126600268	126627252	ortholog_one2one
I1	trans	8	ENSSSCG00000027018	ENSSSCT00000027670	ENSSSCP00000023489	testis expressed 43 [Source:HGNC Symbol;Acc:HGNC:33767]	2	135025193	135029893	TEX43	protein_coding	protein_coding	ENSG00000196900	TEX43	5	126631722	126636287	ortholog_one2one
I1	trans	9	ENSSSCG00000014248	ENSSSCT00000015568	ENSSSCP00000015156	lamin B1 [Source:HGNC Symbol;Acc:HGNC:6637]	2	135104404	135158940	LMNB1	protein_coding	protein_coding	ENSG00000113368	LMNB1	5	126776623	126837020	ortholog_one2one
I1	trans	10	ENSSSCG00000014249	ENSSSCT00000015569	ENSSSCP00000015157	membrane associated ring-CH-type finger 3 [Source:HGNC Symbol;Acc:HGNC:28728]	2	135176966	135323481	MARCH3	protein_coding	protein_coding	ENSG00000173926	MARCH3	5	126867714	127030808	ortholog_one2one
I1	trans	11	ENSSSCG00000029089	ENSSSCT00000027787	ENSSSCP00000027672		2	135348159	135359287		protein_coding	protein_coding	ENSG00000164241	C5orf63	5	127042558	127073492	ortholog_one2many
I1	trans	12	ENSSSCG00000014251	ENSSSCT00000015571	ENSSSCP00000015159		2	135507500	135654500		protein_coding	protein_coding	ENSG00000145794	MEGF10	5	127290831	127465737	ortholog_one2one
I1	trans	13	ENSSSCG00000014252	ENSSSCT00000015573	ENSSSCP00000015161		2	135775746	135854043		protein_coding	protein_coding	ENSG00000164244	PRRC1	5	127517609	127555089	ortholog_one2many
I1	trans	14	ENSSSCG00000014253	ENSSSCT00000015574	ENSSSCP00000015162	cortexin 3 [Source:HGNC Symbol;Acc:HGNC:31110]	2	135960220	135960465	CTXN3	protein_coding	protein_coding	ENSG00000205279	CTXN3	5	127649044	127658630	ortholog_one2one
I2	cis	15	ENSSSCG00000026453	ENSSSCT00000027749	ENSSSCP00000020240	acyl-CoA synthetase medium-chain family member 5 [Source:HGNC Symbol;Acc:HGNC:26060]	3	26172262	26260371	ACSM5	protein_coding	protein_coding	ENSG00000183549	ACSM5	16	20409534	20441336	ortholog_one2one
I3	trans	16	ENSSSCG00000030195	ENSSSCT00000025091	ENSSSCP00000027164		3	82603920	82615099		protein_coding	protein_coding	ENSG00000014641	MDH1	2	63588609	63607197	ortholog_one2many
I3	trans	17	ENSSSCG00000021291	ENSSSCT00000022908	ENSSSCP00000027050		3	82781257	82781400		protein_coding	protein_coding
I3	trans	18	ENSSSCG00000008371	ENSSSCT00000009166	ENSSSCP00000008935	orthodenticle homeobox 1 [Source:HGNC Symbol;Acc:HGNC:8521]	3	82963345	82966535	OTX1	protein_coding	protein_coding	ENSG00000115507	OTX1	2	63050057	63057836	ortholog_one2one
I3	trans	19	ENSSSCG00000008372	ENSSSCT00000009167	ENSSSCP00000008936		3	82973001	83140450		protein_coding	protein_coding	ENSG00000115504	EHBP1	2	62673851	63046487	ortholog_one2many
I3	trans	20	ENSSSCG00000008374	ENSSSCT00000009169	ENSSSCP00000008938		3	83444205	83445398		protein_coding	protein_coding	ENSG00000170340	B3GNT2	2	62196113	62224731	ortholog_one2many
I3	trans	21	ENSSSCG00000008375	ENSSSCT00000009170	ENSSSCP00000008939		3	83522726	83524236		protein_coding	protein_coding	ENSG00000138750	NUP54	4	76114659	76148515	ortholog_one2many
I3	trans	22	ENSSSCG00000008376	ENSSSCT00000009171	ENSSSCP00000008940	copper metabolism domain containing 1 [Source:HGNC Symbol;Acc:HGNC:23024]	3	83690953	83749571	COMMD1	protein_coding	protein_coding	ENSG00000173163	COMMD1	2	61888724	62147247	ortholog_one2one
I3	trans	23	ENSSSCG00000008377	ENSSSCT00000009172	ENSSSCP00000008941	chaperonin containing TCP1 subunit 4 [Source:HGNC Symbol;Acc:HGNC:1617]	3	83760113	83777463	CCT4	protein_coding	protein_coding	ENSG00000115484	CCT4	2	61868089	61888804	ortholog_one2one
I3	trans	24	ENSSSCG00000008378	ENSSSCT00000009173	ENSSSCP00000008942	family with sequence similarity 161 member A [Source:HGNC Symbol;Acc:HGNC:25808]	3	83788448	83814343	FAM161A	protein_coding	protein_coding	ENSG00000170264	FAM161A	2	61824854	61854143	ortholog_one2one
I3	trans	25	ENSSSCG00000028100	ENSSSCT00000031751	ENSSSCP00000023519		3	84138133	84326019		protein_coding	protein_coding
I3	trans	26	ENSSSCG00000028228	ENSSSCT00000031737	ENSSSCP00000025047	exportin 1 [Source:HGNC Symbol;Acc:HGNC:12825]	3	84163385	84182474	XPO1	protein_coding	protein_coding	ENSG00000082898	XPO1	2	61477849	61538626	ortholog_one2one
I3	trans	27	ENSSSCG00000008382	ENSSSCT00000028791	ENSSSCP00000025066		3	84252665	84513413		protein_coding	protein_coding	ENSG00000115464	USP34	2	61187463	61470769	ortholog_one2many
I3	trans	28	ENSSSCG00000019479	ENSSSCT00000021074		U6 spliceosomal RNA [Source:RFAM;Acc:RF00026]	3	84273662	84273755	U6	snRNA	snRNA
I4	trans	29	ENSSSCG00000008440	ENSSSCT00000009241	ENSSSCP00000009007		3	100009942	100014286		protein_coding	protein_coding	ENSG00000151665	PIGF	2	46580937	46617119	ortholog_one2one
I4	trans	30	ENSSSCG00000008439	ENSSSCT00000009240	ENSSSCP00000009006	ras homolog family member Q [Source:HGNC Symbol;Acc:HGNC:17736]	3	100058022	100097054	RHOQ	protein_coding	protein_coding	ENSG00000119729	RHOQ	2	46541806	46583121	ortholog_one2one
I4	trans	31	ENSSSCG00000025420	ENSSSCT00000027123		U6 spliceosomal RNA [Source:RFAM;Acc:RF00026]	3	100065521	100065627	U6	snRNA	snRNA
I4	trans	32	ENSSSCG00000008441	ENSSSCT00000009242	ENSSSCP00000009008	ATPase H+ transporting V1 subunit E2 [Source:HGNC Symbol;Acc:HGNC:18125]	3	100117152	100117832	ATP6V1E2	protein_coding	protein_coding	ENSG00000250565	ATP6V1E2	2	46490750	46542557	ortholog_one2one
I4	trans	33	ENSSSCG00000008442	ENSSSCT00000009243	ENSSSCP00000009009	transmembrane protein 247 [Source:HGNC Symbol;Acc:HGNC:42967]	3	100146888	100151357	TMEM247	protein_coding	protein_coding	ENSG00000187600	TMEM247	2	46429190	46484425	ortholog_one2one
I4	trans	34	ENSSSCG00000008443	ENSSSCT00000009245	ENSSSCP00000009011	endothelial PAS domain-containing protein 1 [Source:RefSeq peptide;Acc:NP_001090889]	3	100173612	100213334	EPAS1	protein_coding	protein_coding	ENSG00000116016	EPAS1	2	46293667	46386703	ortholog_one2one
I4	trans	35	ENSSSCG00000008444	ENSSSCT00000009246	ENSSSCP00000009012	protein kinase C epsilon [Source:HGNC Symbol;Acc:HGNC:9401]	3	100427913	100615864	PRKCE	protein_coding	protein_coding	ENSG00000171132	PRKCE	2	45651345	46187990	ortholog_one2one
I4	trans	36	ENSSSCG00000008445	ENSSSCT00000009247	ENSSSCP00000009013	S1 RNA binding domain 1 [Source:HGNC Symbol;Acc:HGNC:25521]	3	101017493	101209095	SRBD1	protein_coding	protein_coding	ENSG00000068784	SRBD1	2	45388680	45612165	ortholog_one2one
I4	trans	37	ENSSSCG00000008446	ENSSSCT00000009248	ENSSSCP00000009014	SIX homeobox 2 [Source:HGNC Symbol;Acc:HGNC:10888]	3	101508660	101511679	SIX2	protein_coding	protein_coding	ENSG00000170577	SIX2	2	45005161	45009430	ortholog_one2one
I4	trans	38	ENSSSCG00000024624	ENSSSCT00000023073	ENSSSCP00000024037		3	101824342	101833190		protein_coding	protein_coding
I4	trans	39	ENSSSCG00000008447	ENSSSCT00000009249	ENSSSCP00000009015		3	102222587	102248381		protein_coding	protein_coding	ENSG00000143919	CAMKMT	2	44361950	44772592	ortholog_one2many
I4	trans	40	ENSSSCG00000008448	ENSSSCT00000009250	ENSSSCP00000009016	prolyl endopeptidase-like [Source:HGNC Symbol;Acc:HGNC:30228]	3	102250487	102314868	PREPL	protein_coding	protein_coding	ENSG00000138078	PREPL	2	44316281	44361862	ortholog_one2one
I4	trans	41	ENSSSCG00000008449	ENSSSCT00000009251	ENSSSCP00000009017		3	102312703	102356772		protein_coding	protein_coding	ENSG00000138079	SLC3A1	2	44275458	44321494	ortholog_one2many
I4	trans	42	ENSSSCG00000008451	ENSSSCT00000009253	ENSSSCP00000009019	protein phosphatase, Mg2+/Mn2+ dependent 1B [Source:HGNC Symbol;Acc:HGNC:9276]	3	102392886	102422221	PPM1B	protein_coding	protein_coding	ENSG00000138032	PPM1B	2	44167969	44244384	ortholog_one2one
I5	trans	43	ENSSSCG00000010793	ENSSSCT00000011809	ENSSSCP00000011506	dynactin subunit 5 [Source:HGNC Symbol;Acc:HGNC:24594]	10	2661	17242	DCTN5	protein_coding	protein_coding	ENSG00000166847	DCTN5	16	23641392	23677455	ortholog_one2one
I5	trans	44	ENSSSCG00000010794	ENSSSCT00000011810	ENSSSCP00000011507	partner and localizer of BRCA2 [Source:HGNC Symbol;Acc:HGNC:26144]	10	17295	43957	PALB2	protein_coding	protein_coding	ENSG00000083093	PALB2	16	23603160	23641310	ortholog_one2one
I5	trans	45	ENSSSCG00000010795	ENSSSCT00000011811	ENSSSCP00000011508	NADH:ubiquinone oxidoreductase subunit AB1 [Source:HGNC Symbol;Acc:HGNC:7694]	10	50589	62614	NDUFAB1	protein_coding	protein_coding	ENSG00000004779	NDUFAB1	16	23581002	23596356	ortholog_one2one
I5	trans	46	ENSSSCG00000010796	ENSSSCT00000011812	ENSSSCP00000011509	ubiquitin family domain containing 1 [Source:HGNC Symbol;Acc:HGNC:30565]	10	74434	86228	UBFD1	protein_coding	protein_coding	ENSG00000103353	UBFD1	16	23557362	23574389	ortholog_one2one
I5	trans	47	ENSSSCG00000010797	ENSSSCT00000011813	ENSSSCP00000011510	glutamyl-tRNA synthetase 2, mitochondrial [Source:HGNC Symbol;Acc:HGNC:29419]	10	86465	115567	EARS2	protein_coding	protein_coding	ENSG00000103356	EARS2	16	23522014	23557731	ortholog_one2one
I5	trans	48	ENSSSCG00000010798	ENSSSCT00000011814	ENSSSCP00000011511	golgi associated, gamma adaptin ear containing, ARF binding protein 2 [Source:HGNC Symbol;Acc:HGNC:16064]	10	135679	165446	GGA2	protein_coding	protein_coding	ENSG00000103365	GGA2	16	23463542	23521995	ortholog_one2one
I5	trans	49	ENSSSCG00000010799	ENSSSCT00000011815	ENSSSCP00000011512	component of oligomeric golgi complex 7 [Source:HGNC Symbol;Acc:HGNC:18622]	10	171589	254079	COG7	protein_coding	protein_coding	ENSG00000168434	COG7	16	23388493	23453180	ortholog_one2one
I5	trans	50	ENSSSCG00000028923	ENSSSCT00000029056	ENSSSCP00000023321		10	309239	337906		protein_coding	protein_coding
I5	trans	51	ENSSSCG00000023093	ENSSSCT00000024736			10	328476	328570		miRNA	miRNA
I6	trans	52	ENSSSCG00000016806	ENSSSCT00000018296	ENSSSCP00000017801	cadherin 6 [Source:HGNC Symbol;Acc:HGNC:1765]	16	18351301	18479581	CDH6	protein_coding	protein_coding	ENSG00000113361	CDH6	5	31193750	31329146	ortholog_one2one
I6	trans	53	ENSSSCG00000016809	ENSSSCT00000018300	ENSSSCP00000017805	drosha ribonuclease III [Source:HGNC Symbol;Acc:HGNC:17904]	16	18544603	18667159	DROSHA	protein_coding	protein_coding	ENSG00000113360	DROSHA	5	31400497	31532196	ortholog_one2one
I6	trans	54	ENSSSCG00000016808	ENSSSCT00000018298	ENSSSCP00000017803	chromosome 5 open reading frame 22 [Source:HGNC Symbol;Acc:HGNC:25639]	16	18667261	18678721	C5orf22	protein_coding	protein_coding	ENSG00000082213	C5orf22	5	31532266	31555058	ortholog_one2one
I6	trans	55	ENSSSCG00000030991	ENSSSCT00000036642			16	18897676	19288560	PDZD2	processed_transcript	processed_transcript
I6	trans	56	ENSSSCG00000016810	ENSSSCT00000018302	ENSSSCP00000017807	PDZ domain containing 2 [Source:HGNC Symbol;Acc:HGNC:18486]	16	19031852	19147171	PDZD2	protein_coding	protein_coding	ENSG00000133401	PDZD2	5	31639410	32110931	ortholog_one2one
I6	trans	57	ENSSSCG00000024766	ENSSSCT00000024047	ENSSSCP00000024959		16	19305642	19307591		protein_coding	protein_coding
I6	trans	58	ENSSSCG00000030579	ENSSSCT00000023896	ENSSSCP00000020801		16	19309026	19311459		protein_coding	protein_coding
I6	trans	59	ENSSSCG00000023083	ENSSSCT00000029135	ENSSSCP00000019197		16	19408296	19432325		protein_coding	protein_coding
I6	trans	60	ENSSSCG00000026927	ENSSSCT00000028683			16	19408838	19408919		miRNA	miRNA
I7	trans	61	ENSSSCG00000011201	ENSSSCT00000012267	ENSSSCP00000011952	SATB homeobox 1 [Source:HGNC Symbol;Acc:HGNC:10541]	13	6017144	6115611	SATB1	protein_coding	protein_coding	ENSG00000182568	SATB1	3	18345387	18445588	ortholog_one2one
I7	trans	62	ENSSSCG00000020124	ENSSSCT00000021719		5S ribosomal RNA [Source:RFAM;Acc:RF00001]	13	6657193	6657289	5S_rRNA	rRNA	rRNA
I7	trans	63	ENSSSCG00000030651	ENSSSCT00000027426	ENSSSCP00000025212		13	7189695	7244610		protein_coding	protein_coding
I7	trans	64	ENSSSCG00000025511	ENSSSCT00000029490	ENSSSCP00000027464		13	7345017	7351452		protein_coding	protein_coding
I7	trans	65	ENSSSCG00000011204	ENSSSCT00000012270	ENSSSCP00000011953		13	7412411	7489846		protein_coding	protein_coding	ENSG00000183960	KCNH8	3	19148454	19535646	ortholog_one2one
I7	trans	66	ENSSSCG00000011205	ENSSSCT00000012271	ENSSSCP00000011954	EF-hand domain family member B [Source:HGNC Symbol;Acc:HGNC:26330]	13	7728155	7798134	EFHB	protein_coding	protein_coding	ENSG00000163576	EFHB	3	19879472	19947025	ortholog_one2one
I8	trans	67	ENSSSCG00000012941	ENSSSCT00000014146	ENSSSCP00000013760	solute carrier family 29 member 2 [Source:HGNC Symbol;Acc:HGNC:11004]	2	5104241	5111869	SLC29A2	protein_coding	protein_coding	ENSG00000174669	SLC29A2	11	66362521	66372214	ortholog_one2one
I8	trans	68	ENSSSCG00000012940	ENSSSCT00000014145	ENSSSCP00000013759	beta-1,4-glucuronyltransferase 1 [Source:HGNC Symbol;Acc:HGNC:15685]	2	5120057	5122388	B4GAT1	protein_coding	protein_coding	ENSG00000174684	B4GAT1	11	66345372	66347692	ortholog_one2one
I8	trans	69	ENSSSCG00000012939	ENSSSCT00000014144	ENSSSCP00000013758	breast cancer metastasis suppressor 1 [Source:HGNC Symbol;Acc:HGNC:17262]	2	5122632	5130266	BRMS1	protein_coding	protein_coding	ENSG00000174744	BRMS1	11	66337333	66345125	ortholog_one2one
I8	trans	70	ENSSSCG00000012950	ENSSSCT00000014155	ENSSSCP00000013769	Ras and Rab interactor 1 [Source:HGNC Symbol;Acc:HGNC:18749]	2	5131242	5135843	RIN1	protein_coding	protein_coding	ENSG00000174791	RIN1	11	66330242	66336840	ortholog_one2one
I8	trans	71	ENSSSCG00000029949	ENSSSCT00000035792	ENSSSCP00000029769	CD248 molecule [Source:HGNC Symbol;Acc:HGNC:18219]	2	5146889	5149543	CD248	protein_coding	protein_coding	ENSG00000174807	CD248	11	66314487	66317044	ortholog_one2one
I8	trans	72	ENSSSCG00000012952	ENSSSCT00000014157	ENSSSCP00000013771	transmembrane protein 151A [Source:HGNC Symbol;Acc:HGNC:28497]	2	5166663	5171830	TMEM151A	protein_coding	protein_coding	ENSG00000179292	TMEM151A	11	66291870	66296664	ortholog_one2one
I8	trans	73	ENSSSCG00000012953	ENSSSCT00000014158	ENSSSCP00000013772	Yip1 interacting factor homolog A, membrane trafficking protein [Source:HGNC Symbol;Acc:HGNC:16688]	2	5173983	5178254	YIF1A	protein_coding	protein_coding	ENSG00000174851	YIF1A	11	66284580	66289170	ortholog_one2one
I8	trans	74	ENSSSCG00000012954	ENSSSCT00000014159	ENSSSCP00000013773	cornichon family AMPA receptor auxiliary protein 2 [Source:HGNC Symbol;Acc:HGNC:28744]	2	5178535	5184499	CNIH2	protein_coding	protein_coding	ENSG00000174871	CNIH2	11	66278190	66285301	ortholog_one2one
I8	trans	75	ENSSSCG00000012955	ENSSSCT00000014160	ENSSSCP00000013774	kinesin light chain 2 [Source:HGNC Symbol;Acc:HGNC:20716]	2	5189928	5198860	KLC2	protein_coding	protein_coding	ENSG00000174996	KLC2	11	66257294	66267860	ortholog_one2one
I8	trans	76	ENSSSCG00000012956	ENSSSCT00000014161	ENSSSCP00000013775	phosphofurin acidic cluster sorting protein 1 [Source:HGNC Symbol;Acc:HGNC:30032]	2	5210217	5246316	PACS1	protein_coding	protein_coding	ENSG00000175115	PACS1	11	66070363	66244747	ortholog_one2one
I8	trans	77	ENSSSCG00000012957	ENSSSCT00000014162	ENSSSCP00000013776	splicing factor 3b subunit 2 [Source:HGNC Symbol;Acc:HGNC:10769]	2	5351240	5366039	SF3B2	protein_coding	protein_coding	ENSG00000087365	SF3B2	11	66050729	66069308	ortholog_one2one
I8	trans	78	ENSSSCG00000028015	ENSSSCT00000031312	ENSSSCP00000022056	galactose-3-O-sulfotransferase 3 [Source:HGNC Symbol;Acc:HGNC:24144]	2	5373567	5378222	GAL3ST3	protein_coding	protein_coding	ENSG00000175229	GAL3ST3	11	66041952	66049180	ortholog_one2one
I8	trans	79	ENSSSCG00000012959	ENSSSCT00000014164	ENSSSCP00000013778	cation channel sperm-associated protein 1 [Source:RefSeq peptide;Acc:NP_001231186]	2	5384927	5393145	CATSPER1	protein_coding	protein_coding	ENSG00000175294	CATSPER1	11	66016752	66026517	ortholog_one2many
I8	trans	80	ENSSSCG00000012960	ENSSSCT00000014166	ENSSSCP00000013780	cystatin E/M [Source:HGNC Symbol;Acc:HGNC:2478]	2	5395320	5396971	CST6	protein_coding	protein_coding	ENSG00000175315	CST6	11	66011841	66013505	ortholog_one2one
I8	trans	81	ENSSSCG00000012961	ENSSSCT00000014167	ENSSSCP00000013781		2	5405034	5405903		protein_coding	protein_coding	ENSG00000175334	BANF1	11	66002079	66004149	ortholog_one2many
I8	trans	82	ENSSSCG00000027334	ENSSSCT00000023081	ENSSSCP00000022384		2	5408048	5411734		protein_coding	protein_coding
I8	trans	83	ENSSSCG00000029016	ENSSSCT00000014165	ENSSSCP00000013779		2	5420795	5425387		protein_coding	protein_coding
I8	trans	84	ENSSSCG00000027377	ENSSSCT00000024354	ENSSSCP00000023940		2	5437528	5438439		protein_coding	protein_coding
I8	trans	85	ENSSSCG00000012962	ENSSSCT00000014168	ENSSSCP00000013782		2	5440257	5441959		protein_coding	protein_coding	ENSG00000175376	EIF1AD	11	65996545	66002176	ortholog_one2many
I8	trans	86	ENSSSCG00000012963	ENSSSCT00000014169	ENSSSCP00000013783	squamous cell carcinoma antigen recognized by T-cells 1 [Source:HGNC Symbol;Acc:HGNC:10538]	2	5458386	5477036	SART1	protein_coding	protein_coding	ENSG00000175467	SART1	11	65961689	65979828	ortholog_one2one
I8	trans	87	ENSSSCG00000012964	ENSSSCT00000014171	ENSSSCP00000013785	testis specific 10 interacting protein [Source:HGNC Symbol;Acc:HGNC:26555]	2	5478348	5491342	TSGA10IP	protein_coding	protein_coding	ENSG00000175513	TSGA10IP	11	65945445	65959963	ortholog_one2one
I8	trans	88	ENSSSCG00000012965	ENSSSCT00000014172	ENSSSCP00000013786	DR1 associated protein 1 [Source:HGNC Symbol;Acc:HGNC:3019]	2	5513474	5515508	DRAP1	protein_coding	protein_coding	ENSG00000175550	DRAP1	11	65919257	65921561	ortholog_one2one
I8	trans	89	ENSSSCG00000012966	ENSSSCT00000014173	ENSSSCP00000013787	chromosome 11 open reading frame 68 [Source:HGNC Symbol;Acc:HGNC:28801]	2	5515886	5518146	C11orf68	protein_coding	protein_coding	ENSG00000175573	C11orf68	11	65916808	65919117	ortholog_one2one
I8	trans	90	ENSSSCG00000012967	ENSSSCT00000014174	ENSSSCP00000013788	FOS like 1, AP-1 transcription factor subunit [Source:HGNC Symbol;Acc:HGNC:13718]	2	5534025	5541866	FOSL1	protein_coding	protein_coding	ENSG00000175592	FOSL1	11	65892049	65900573	ortholog_one2one
I8	trans	91	ENSSSCG00000012968	ENSSSCT00000014175	ENSSSCP00000013789	coiled-coil domain containing 85B [Source:HGNC Symbol;Acc:HGNC:24926]	2	5541055	5541663	CCDC85B	protein_coding	protein_coding	ENSG00000175602	CCDC85B	11	65890112	65891635	ortholog_one2one
I8	trans	92	ENSSSCG00000012969	ENSSSCT00000014176	ENSSSCP00000013790	fibroblast growth factor (acidic) intracellular binding protein [Source:HGNC Symbol;Acc:HGNC:3705]	2	5544493	5553916	FIBP	protein_coding	protein_coding	ENSG00000172500	FIBP	11	65883741	65888539	ortholog_one2one
I8	trans	93	ENSSSCG00000012970	ENSSSCT00000014177	ENSSSCP00000013791	cathepsin W [Source:HGNC Symbol;Acc:HGNC:2546]	2	5550132	5554197	CTSW	protein_coding	protein_coding	ENSG00000172543	CTSW	11	65879809	65883741	ortholog_one2one
I8	trans	94	ENSSSCG00000012971	ENSSSCT00000014178	ENSSSCP00000013792	EGF containing fibulin like extracellular matrix protein 2 [Source:HGNC Symbol;Acc:HGNC:3219]	2	5558977	5570871	EFEMP2	protein_coding	protein_coding	ENSG00000172638	EFEMP2	11	65866441	65873592	ortholog_one2one
I8	trans	95	ENSSSCG00000012973	ENSSSCT00000014180	ENSSSCP00000013794	MUS81 structure-specific endonuclease subunit [Source:HGNC Symbol;Acc:HGNC:29814]	2	5565606	5572868	MUS81	protein_coding	protein_coding	ENSG00000172732	MUS81	11	65857126	65867653	ortholog_one2one
I8	trans	96	ENSSSCG00000012974	ENSSSCT00000014182			2	5572133	5579066		protein_coding	processed_transcript	ENSG00000172757	CFL1	11	65823022	65862026	ortholog_one2one
I8	trans	97	ENSSSCG00000012975	ENSSSCT00000014183	ENSSSCP00000013797	sorting nexin 32 [Source:HGNC Symbol;Acc:HGNC:26423]	2	5580145	5584189	SNX32	protein_coding	protein_coding	ENSG00000172803	SNX32	11	65833641	65856896	ortholog_one2one
I8	trans	98	ENSSSCG00000027361	ENSSSCT00000024363	ENSSSCP00000022132	ovo like transcriptional repressor 1 [Source:HGNC Symbol;Acc:HGNC:8525]	2	5630671	5642984	OVOL1	protein_coding	protein_coding	ENSG00000172818	OVOL1	11	65787022	65797219	ortholog_one2one
I8	trans	99	ENSSSCG00000012977	ENSSSCT00000014185	ENSSSCP00000013799		2	5646350	5646901		protein_coding	protein_coding	ENSG00000142541	RPL13A	19	49487554	49492308	ortholog_one2many
I8	trans	100	ENSSSCG00000012978	ENSSSCT00000014186	ENSSSCP00000013800	adaptor related protein complex 5 beta 1 subunit [Source:HGNC Symbol;Acc:HGNC:25104]	2	5652042	5655474	AP5B1	protein_coding	protein_coding	ENSG00000254470	AP5B1	11	65775893	65780802	ortholog_one2one
I8	trans	101	ENSSSCG00000012980	ENSSSCT00000014189	ENSSSCP00000013803	lysine acetyltransferase 5 [Source:HGNC Symbol;Acc:HGNC:5275]	2	5666205	5676732	KAT5	protein_coding	protein_coding	ENSG00000172977	KAT5	11	65711996	65719604	ortholog_one2one
I8	trans	102	ENSSSCG00000012979	ENSSSCT00000014187	ENSSSCP00000013801	ribonuclease H2 subunit C [Source:HGNC Symbol;Acc:HGNC:24116]	2	5667175	5668321	RNASEH2C	protein_coding	protein_coding	ENSG00000172922	RNASEH2C	11	65714896	65720947	ortholog_one2one
I8	trans	103	ENSSSCG00000012981	ENSSSCT00000014191	ENSSSCP00000013805	transcription factor p65 [Source:RefSeq peptide;Acc:NP_001107753]	2	5698668	5707943	RELA	protein_coding	protein_coding	ENSG00000173039	RELA	11	65653596	65663094	ortholog_one2many
I8	trans	104	ENSSSCG00000012982	ENSSSCT00000014192	ENSSSCP00000013806		2	5760306	5768449		protein_coding	protein_coding	ENSG00000213445	SIPA1	11	65585395	65650930	ortholog_one2many
I8	trans	105	ENSSSCG00000012983	ENSSSCT00000014193	ENSSSCP00000013807		2	5771503	5791589		protein_coding	protein_coding	ENSG00000197136	PCNXL3	11	65615773	65637439	ortholog_one2one
I8	trans	106	ENSSSCG00000012984	ENSSSCT00000014194	ENSSSCP00000013808	SCY1 like pseudokinase 1 [Source:HGNC Symbol;Acc:HGNC:14372]	2	5830476	5846197	SCYL1	protein_coding	protein_coding	ENSG00000142186	SCYL1	11	65525077	65538704	ortholog_one2one
I8	trans	107	ENSSSCG00000012985	ENSSSCT00000014195	ENSSSCP00000013809	latent transforming growth factor beta binding protein 3 [Source:HGNC Symbol;Acc:HGNC:6716]	2	5840778	5861803	LTBP3	protein_coding	protein_coding	ENSG00000168056	LTBP3	11	65538560	65558930	ortholog_one2one
I8	trans	108	ENSSSCG00000012988	ENSSSCT00000014198	ENSSSCP00000013812	EH domain binding protein 1 like 1 [Source:HGNC Symbol;Acc:HGNC:30682]	2	5865073	5880838	EHBP1L1	protein_coding	protein_coding
I8	trans	109	ENSSSCG00000012986	ENSSSCT00000014196	ENSSSCP00000013810		2	5881656	5884689		protein_coding	protein_coding	ENSG00000173338	KCNK7	11	65592855	65595996	ortholog_one2many
I8	trans	110	ENSSSCG00000020737	ENSSSCT00000022381	ENSSSCP00000025435		2	5904731	5907469		protein_coding	protein_coding	ENSG00000173465	SSSCA1	11	65570430	65573942	ortholog_one2many
I8	trans	111	ENSSSCG00000012992	ENSSSCT00000014202	ENSSSCP00000013816	FERM domain containing 8 [Source:HGNC Symbol;Acc:HGNC:25462]	2	5955700	5976369	FRMD8	protein_coding	protein_coding	ENSG00000126391	FRMD8	11	65386599	65413525	ortholog_one2one
I8	trans	112	ENSSSCG00000012993	ENSSSCT00000014203	ENSSSCP00000013817	solute carrier family 25 member 45 [Source:HGNC Symbol;Acc:HGNC:27442]	2	5984015	5990284	SLC25A45	protein_coding	protein_coding	ENSG00000162241	SLC25A45	11	65375192	65383701	ortholog_one2one
I8	trans	113	ENSSSCG00000012994	ENSSSCT00000014204	ENSSSCP00000013818	tigger transposable element derived 3 [Source:HGNC Symbol;Acc:HGNC:18334]	2	5999046	6000491	TIGD3	protein_coding	protein_coding	ENSG00000173825	TIGD3	11	65354767	65357613	ortholog_one2one
I8	trans	114	ENSSSCG00000012995	ENSSSCT00000014205	ENSSSCP00000013819	double PHD fingers 2 [Source:HGNC Symbol;Acc:HGNC:9964]	2	6003983	6020495	DPF2	protein_coding	protein_coding	ENSG00000133884	DPF2	11	65333754	65353249	ortholog_one2one
I8	trans	115	ENSSSCG00000012996	ENSSSCT00000014206	ENSSSCP00000013820	CDC42 effector protein 2 [Source:HGNC Symbol;Acc:HGNC:16263]	2	6030298	6036364	CDC42EP2	protein_coding	protein_coding	ENSG00000149798	CDC42EP2	11	65314818	65322429	ortholog_one2one
I8	trans	116	ENSSSCG00000012997	ENSSSCT00000014207	ENSSSCP00000013821	polymerase (DNA) alpha 2, accessory subunit [Source:HGNC Symbol;Acc:HGNC:30073]	2	6054435	6081792	POLA2	protein_coding	protein_coding	ENSG00000014138	POLA2	11	65261762	65305589	ortholog_one2one
I8	trans	117	ENSSSCG00000012998	ENSSSCT00000014208	ENSSSCP00000013822		2	6102436	6127700		protein_coding	protein_coding
I8	trans	118	ENSSSCG00000012999	ENSSSCT00000014210	ENSSSCP00000013824	calpain 1 [Source:HGNC Symbol;Acc:HGNC:1476]	2	6129549	6155373	CAPN1	protein_coding	protein_coding	ENSG00000014216	CAPN1	11	65180566	65212006	ortholog_one2one
I8	trans	119	ENSSSCG00000030977	ENSSSCT00000033232			2	6143457	6143931	CU457406.2	pseudogene	processed_pseudogene
I8	trans	120	ENSSSCG00000019315	ENSSSCT00000020910		U6 spliceosomal RNA [Source:RFAM;Acc:RF00026]	2	6182339	6182442	U6	snRNA	snRNA	ENSG00000202431	RNU6-438P	7	34297496	34297598	ortholog_one2many
I8	trans	121	ENSSSCG00000027057	ENSSSCT00000027683	ENSSSCP00000023162	synoviolin 1 [Source:HGNC Symbol;Acc:HGNC:20738]	2	6192447	6200950	SYVN1	protein_coding	protein_coding	ENSG00000162298	SYVN1	11	65121780	65134533	ortholog_one2one
I8	trans	122	ENSSSCG00000013001	ENSSSCT00000014212	ENSSSCP00000013826	mitochondrial ribosomal protein L49 [Source:RefSeq peptide;Acc:NP_001231942]	2	6198564	6203040	MRPL49	protein_coding	protein_coding	ENSG00000149792	MRPL49	11	65122183	65127371	ortholog_one2one
I8	trans	123	ENSSSCG00000013002	ENSSSCT00000014213	ENSSSCP00000013827		2	6203200	6204847		protein_coding	protein_coding	ENSG00000149806	FAU	11	65120628	65122473	ortholog_one2many
I8	trans	124	ENSSSCG00000013003	ENSSSCT00000014214	ENSSSCP00000013828	zinc finger HIT-type containing 2 [Source:HGNC Symbol;Acc:HGNC:1177]	2	6207436	6208686	ZNHIT2	protein_coding	protein_coding	ENSG00000174276	ZNHIT2	11	65116403	65117708	ortholog_one2one
I8	trans	125	ENSSSCG00000013004	ENSSSCT00000014215	ENSSSCP00000013829	transmembrane 7 superfamily member 2 [Source:HGNC Symbol;Acc:HGNC:11863]	2	6208815	6213504	TM7SF2	protein_coding	protein_coding	ENSG00000149809	TM7SF2	11	65111845	65116384	ortholog_one2one
I8	trans	126	ENSSSCG00000013005	ENSSSCT00000014216	ENSSSCP00000013830	VPS51, GARP complex subunit [Source:HGNC Symbol;Acc:HGNC:1172]	2	6213604	6226834	VPS51	protein_coding	protein_coding	ENSG00000149823	VPS51	11	65089324	65111860	ortholog_one2one
I8	trans	127	ENSSSCG00000013006	ENSSSCT00000014217	ENSSSCP00000013831	transmembrane protein 262 [Source:HGNC Symbol;Acc:HGNC:49389]	2	6230658	6231296	TMEM262	protein_coding	protein_coding	ENSG00000187066	TMEM262	11	65084979	65089375	ortholog_one2one
I8	trans	128	ENSSSCG00000013007	ENSSSCT00000014218	ENSSSCP00000013832	zinc finger protein like 1 [Source:HGNC Symbol;Acc:HGNC:12868]	2	6231271	6235566	ZFPL1	protein_coding	protein_coding	ENSG00000162300	ZFPL1	11	65084223	65088400	ortholog_one2one
I8	trans	129	ENSSSCG00000013008	ENSSSCT00000014219	ENSSSCP00000013833	cell division cycle associated 5 [Source:HGNC Symbol;Acc:HGNC:14626]	2	6235700	6251633	CDCA5	protein_coding	protein_coding	ENSG00000146670	CDCA5	11	65066300	65084164	ortholog_one2one
I8	trans	130	ENSSSCG00000013010	ENSSSCT00000014221	ENSSSCP00000013835	N-acetylated alpha-linked acidic dipeptidase-like 1 [Source:HGNC Symbol;Acc:HGNC:23536]	2	6259685	6269977	NAALADL1	protein_coding	protein_coding	ENSG00000168060	NAALADL1	11	65044818	65058549	ortholog_one2one
I8	trans	131	ENSSSCG00000013011	ENSSSCT00000014222	ENSSSCP00000013836	SAC3 domain containing 1 [Source:HGNC Symbol;Acc:HGNC:30179]	2	6270450	6273674	SAC3D1	protein_coding	protein_coding	ENSG00000168061	SAC3D1	11	65040901	65044828	ortholog_one2one
I8	trans	132	ENSSSCG00000013012	ENSSSCT00000014223	ENSSSCP00000013837	sorting nexin 15 [Source:HGNC Symbol;Acc:HGNC:14978]	2	6275115	6287159	SNX15	protein_coding	protein_coding	ENSG00000110025	SNX15	11	65027408	65040572	ortholog_one2one
I8	trans	133	ENSSSCG00000013013	ENSSSCT00000014224	ENSSSCP00000013838	ADP ribosylation factor like GTPase 2 [Source:HGNC Symbol;Acc:HGNC:693]	2	6290009	6299042	ARL2	protein_coding	protein_coding	ENSG00000213465	ARL2	11	65014113	65022184	ortholog_one2many
I8	trans	134	ENSSSCG00000023178	ENSSSCT00000025376	ENSSSCP00000027956	basic leucine zipper ATF-like transcription factor 2 [Source:HGNC Symbol;Acc:HGNC:25163]	2	6312310	6321081	BATF2	protein_coding	protein_coding	ENSG00000168062	BATF2	11	64987943	64997045	ortholog_one2one
I8	trans	135	ENSSSCG00000013015	ENSSSCT00000014226	ENSSSCP00000013840	glycoprotein hormone alpha 2 [Source:HGNC Symbol;Acc:HGNC:18054]	2	6378546	6379201	GPHA2	protein_coding	protein_coding	ENSG00000149735	GPHA2	11	64934471	64935888	ortholog_one2one
I8	trans	136	ENSSSCG00000013016	ENSSSCT00000014227	ENSSSCP00000013841	protein phosphatase 2 regulatory subunit B'beta [Source:HGNC Symbol;Acc:HGNC:9310]	2	6379401	6386952	PPP2R5B	protein_coding	protein_coding	ENSG00000068971	PPP2R5B	11	64917553	64934473	ortholog_one2one
I8	trans	137	ENSSSCG00000023890	ENSSSCT00000026889	ENSSSCP00000020591	autophagy-related protein 2 homolog A [Source:RefSeq peptide;Acc:NP_001177207]	2	6393343	6413661	ATG2A	protein_coding	protein_coding	ENSG00000110046	ATG2A	11	64894546	64917248	ortholog_one2one
I8	trans	138	ENSSSCG00000019906	ENSSSCT00000021501		ssc-mir-194a [Source:miRBase;Acc:MI0022137]	2	6416776	6416859	ssc-mir-194a	miRNA	miRNA	ENSG00000277225	MIR194-2	11	64891355	64891439	ortholog_one2one
I8	trans	139	ENSSSCG00000018349	ENSSSCT00000019944		ssc-mir-192 [Source:miRBase;Acc:MI0013127]	2	6416980	6417059	ssc-mir-192	miRNA	miRNA	ENSG00000207648	MIR192	11	64891132	64891243	ortholog_one2one
I8	trans	140	ENSSSCG00000013017	ENSSSCT00000014228	ENSSSCP00000013842	EH domain containing 1 [Source:HGNC Symbol;Acc:HGNC:3242]	2	6430537	6452599	EHD1	protein_coding	protein_coding	ENSG00000110047	EHD1	11	64851642	64888296	ortholog_one2one
I8	trans	141	ENSSSCG00000013018	ENSSSCT00000014229	ENSSSCP00000013843	CDC42 binding protein kinase gamma [Source:HGNC Symbol;Acc:HGNC:29829]	2	6460653	6480139	CDC42BPG	protein_coding	protein_coding	ENSG00000171219	CDC42BPG	11	64823387	64844569	ortholog_one2one
I8	trans	142	ENSSSCG00000013019	ENSSSCT00000014230	ENSSSCP00000013844	menin 1 [Source:HGNC Symbol;Acc:HGNC:7010]	2	6490721	6497546	MEN1	protein_coding	protein_coding	ENSG00000133895	MEN1	11	64803510	64811294	ortholog_one2one
I8	trans	143	ENSSSCG00000024968	ENSSSCT00000026671			2	6497782	6497852		miRNA	miRNA
I8	trans	144	ENSSSCG00000013020	ENSSSCT00000014231	ENSSSCP00000013845	mitogen-activated protein kinase kinase kinase kinase 2 [Source:HGNC Symbol;Acc:HGNC:6864]	2	6497805	6512966	MAP4K2	protein_coding	protein_coding	ENSG00000168067	MAP4K2	11	64784914	64803241	ortholog_one2one
I8	trans	145	ENSSSCG00000013021	ENSSSCT00000014232	ENSSSCP00000013846	splicing factor 1 [Source:HGNC Symbol;Acc:HGNC:12950]	2	6524030	6536326	SF1	protein_coding	protein_coding	ENSG00000168066	SF1	11	64764606	64778786	ortholog_one2one
I8	trans	146	ENSSSCG00000013022	ENSSSCT00000014234	ENSSSCP00000013848	phosphorylase, glycogen, muscle [Source:HGNC Symbol;Acc:HGNC:9726]	2	6542313	6553842	PYGM	protein_coding	protein_coding	ENSG00000068976	PYGM	11	64746389	64760297	ortholog_one2one
I8	trans	147	ENSSSCG00000013023	ENSSSCT00000014236	ENSSSCP00000013850	RAS guanyl releasing protein 2 [Source:HGNC Symbol;Acc:HGNC:9879]	2	6557414	6573068	RASGRP2	protein_coding	protein_coding	ENSG00000068831	RASGRP2	11	64726911	64745456	ortholog_one2one
I8	trans	148	ENSSSCG00000013024	ENSSSCT00000014237	ENSSSCP00000013851	neurexin 2 [Source:HGNC Symbol;Acc:HGNC:8009]	2	6587432	6684684	NRXN2	protein_coding	protein_coding	ENSG00000110076	NRXN2	11	64606174	64723188	ortholog_one2one
I8	trans	149	ENSSSCG00000013025	ENSSSCT00000014238	ENSSSCP00000013852	solute carrier family 22 member 12 [Source:HGNC Symbol;Acc:HGNC:17989]	2	6688308	6696328	SLC22A12	protein_coding	protein_coding	ENSG00000197891	SLC22A12	11	64590641	64602353	ortholog_one2one
I8	trans	150	ENSSSCG00000020831	ENSSSCT00000029221	ENSSSCP00000024675	solute carrier family 22 member 11 [Source:HGNC Symbol;Acc:HGNC:18120]	2	6777940	6791460	SLC22A11	protein_coding	protein_coding	ENSG00000168065	SLC22A11	11	64555626	64572875	ortholog_one2one
I8	trans	151	ENSSSCG00000013030	ENSSSCT00000014243	ENSSSCP00000013857	peroxiredoxin 5 [Source:HGNC Symbol;Acc:HGNC:9355]	2	6864027	6867851	PRDX5	protein_coding	protein_coding	ENSG00000126432	PRDX5	11	64318088	64321811	ortholog_one2one
I8	trans	152	ENSSSCG00000013028	ENSSSCT00000014241	ENSSSCP00000013855	estrogen related receptor alpha [Source:HGNC Symbol;Acc:HGNC:3471]	2	6867951	6878759	ESRRA	protein_coding	protein_coding	ENSG00000173153	ESRRA	11	64305572	64316743	ortholog_one2one
I8	trans	153	ENSSSCG00000013029	ENSSSCT00000014242	ENSSSCP00000013856	tRNA methyltransferase 11-2 homolog (S. cerevisiae) [Source:HGNC Symbol;Acc:HGNC:26940]	2	6868094	6869375	TRMT112	protein_coding	protein_coding	ENSG00000173113	TRMT112	11	64316460	64318084	ortholog_one2one
I8	trans	154	ENSSSCG00000013027	ENSSSCT00000014240	ENSSSCP00000013854	testis expressed 40 [Source:HGNC Symbol;Acc:HGNC:19231]	2	6881439	6883031	TEX40	protein_coding	protein_coding	ENSG00000219435	TEX40	11	64300446	64304770	ortholog_one2one
I8	trans	155	ENSSSCG00000013031	ENSSSCT00000014244	ENSSSCP00000013858	potassium two pore domain channel subfamily K member 4 [Source:HGNC Symbol;Acc:HGNC:6279]	2	6883965	6890656	KCNK4	protein_coding	protein_coding	ENSG00000182450	KCNK4	11	64291302	64300031	ortholog_one2one
I8	trans	156	ENSSSCG00000013032	ENSSSCT00000014245	ENSSSCP00000013859	G protein-coupled receptor 137 [Source:HGNC Symbol;Acc:HGNC:24300]	2	6893208	6896116	GPR137	protein_coding	protein_coding	ENSG00000173264	GPR137	11	64270062	64289500	ortholog_one2one
I8	trans	157	ENSSSCG00000013033	ENSSSCT00000014246	ENSSSCP00000013860	BCL2 associated agonist of cell death [Source:HGNC Symbol;Acc:HGNC:936]	2	6897945	6909698	BAD	protein_coding	protein_coding	ENSG00000002330	BAD	11	64269830	64284704	ortholog_one2one
I8	trans	158	ENSSSCG00000013034	ENSSSCT00000014247	ENSSSCP00000013861	phospholipase C beta 3 [Source:HGNC Symbol;Acc:HGNC:9056]	2	6911684	6927124	PLCB3	protein_coding	protein_coding	ENSG00000149782	PLCB3	11	64251523	64269150	ortholog_one2one
I8	trans	159	ENSSSCG00000013035	ENSSSCT00000014248	ENSSSCP00000013862	Protein phosphatase 1 regulatory subunit 14B [Source:UniProtKB/Swiss-Prot;Acc:Q8MIK9]	2	6932322	6934762	PPP1R14B	protein_coding	protein_coding	ENSG00000173457	PPP1R14B	11	64244480	64246941	ortholog_one2one
I8	trans	160	ENSSSCG00000013036	ENSSSCT00000014249	ENSSSCP00000013863	FK506 binding protein 2 [Source:HGNC Symbol;Acc:HGNC:3718]	2	6935189	6936674	FKBP2	protein_coding	protein_coding	ENSG00000173486	FKBP2	11	64241003	64244132	ortholog_one2one
I8	trans	161	ENSSSCG00000013037	ENSSSCT00000014250	ENSSSCP00000013864	vascular endothelial growth factor B [Source:HGNC Symbol;Acc:HGNC:12681]	2	6939770	6942952	VEGFB	protein_coding	protein_coding	ENSG00000173511	VEGFB	11	64234538	64238793	ortholog_one2one
I8	trans	162	ENSSSCG00000013038	ENSSSCT00000014251	ENSSSCP00000013865	DnaJ heat shock protein family (Hsp40) member C4 [Source:HGNC Symbol;Acc:HGNC:5271]	2	6943440	6947235	DNAJC4	protein_coding	protein_coding	ENSG00000110011	DNAJC4	11	64230278	64234286	ortholog_one2one
I8	trans	163	ENSSSCG00000013039	ENSSSCT00000014252	ENSSSCP00000013866	nudix hydrolase 22 [Source:HGNC Symbol;Acc:HGNC:28189]	2	6947812	6950624	NUDT22	protein_coding	protein_coding	ENSG00000149761	NUDT22	11	64225941	64230686	ortholog_one2one
I8	trans	164	ENSSSCG00000013040	ENSSSCT00000014253	ENSSSCP00000013867	tRNA phosphotransferase 1 [Source:HGNC Symbol;Acc:HGNC:20316]	2	6950712	6953739	TRPT1	protein_coding	protein_coding	ENSG00000149743	TRPT1	11	64223799	64226254	ortholog_one2one
I8	trans	165	ENSSSCG00000013041	ENSSSCT00000014254	ENSSSCP00000013868	fermitin family member 3 [Source:HGNC Symbol;Acc:HGNC:23151]	2	6953588	6976696	FERMT3	protein_coding	protein_coding	ENSG00000149781	FERMT3	11	64206678	64223886	ortholog_one2one
I8	trans	166	ENSSSCG00000021620	ENSSSCT00000027308	ENSSSCP00000025642	stress induced phosphoprotein 1 [Source:HGNC Symbol;Acc:HGNC:11387]	2	6978383	7040372	STIP1	protein_coding	protein_coding	ENSG00000168439	STIP1	11	64185272	64204543	ortholog_one2many
I8	trans	167	ENSSSCG00000013042	ENSSSCT00000014255	ENSSSCP00000013869	coiled-coil domain containing 88B [Source:HGNC Symbol;Acc:HGNC:26757]	2	6992733	7010294	CCDC88B	protein_coding	protein_coding	ENSG00000168071	CCDC88B	11	64340223	64357534	ortholog_one2one
I8	trans	168	ENSSSCG00000028806	ENSSSCT00000026232	ENSSSCP00000026900	ribosomal protein S6 kinase A4 [Source:HGNC Symbol;Acc:HGNC:10433]	2	7012544	7025897	RPS6KA4	protein_coding	protein_coding	ENSG00000162302	RPS6KA4	11	64359148	64372215	ortholog_one2one
I8	trans	169	ENSSSCG00000013043	ENSSSCT00000014256	ENSSSCP00000013870	MACRO domain containing 1 [Source:HGNC Symbol;Acc:HGNC:29598]	2	7054730	7204542	MACROD1	protein_coding	protein_coding	ENSG00000133315	MACROD1	11	63998558	64166106	ortholog_one2one
I8	trans	170	ENSSSCG00000013044	ENSSSCT00000014257	ENSSSCP00000013871	fibronectin leucine rich transmembrane protein 1 [Source:HGNC Symbol;Acc:HGNC:3760]	2	7095830	7097924	FLRT1	protein_coding	protein_coding	ENSG00000126500	FLRT1	11	64103188	64119173	ortholog_one2one
I8	trans	171	ENSSSCG00000013045	ENSSSCT00000014258	ENSSSCP00000013872	OTU deubiquitinase, ubiquitin aldehyde binding 1 [Source:HGNC Symbol;Acc:HGNC:23077]	2	7204713	7212472	OTUB1	protein_coding	protein_coding	ENSG00000167770	OTUB1	11	63985853	64001811	ortholog_one2one
I8	trans	172	ENSSSCG00000013046	ENSSSCT00000014259	ENSSSCP00000013873		2	7218448	7220218		protein_coding	protein_coding	ENSG00000256100	AP000721.4	11	63974620	63988346	ortholog_one2many
I8	trans	173	ENSSSCG00000022687	ENSSSCT00000027449	ENSSSCP00000019658	N(alpha)-acetyltransferase 40, NatD catalytic subunit [Source:HGNC Symbol;Acc:HGNC:25845]	2	7282375	7290873	NAA40	protein_coding	protein_coding	ENSG00000110583	NAA40	11	63938959	63957328	ortholog_one2one
I8	trans	174	ENSSSCG00000013049	ENSSSCT00000014263	ENSSSCP00000013877		2	7350357	7352786		protein_coding	protein_coding	ENSG00000167771	RCOR2	11	63911221	63916844	ortholog_one2one
I8	trans	175	ENSSSCG00000013050	ENSSSCT00000014264	ENSSSCP00000013878	microtubule affinity regulating kinase 2 [Source:HGNC Symbol;Acc:HGNC:3332]	2	7355161	7364707	MARK2	protein_coding	protein_coding	ENSG00000072518	MARK2	11	63838928	63911019	ortholog_one2one
I8	trans	176	ENSSSCG00000013048	ENSSSCT00000014261	ENSSSCP00000013875	chromosome 11 open reading frame 84 [Source:HGNC Symbol;Acc:HGNC:25115]	2	7464512	7506772	C11orf84	protein_coding	protein_coding	ENSG00000168005	C11orf84	11	63813388	63827718	ortholog_one2one
I8	trans	177	ENSSSCG00000013051	ENSSSCT00000014265	ENSSSCP00000013879		2	7516650	7517021		protein_coding	protein_coding	ENSG00000116251	RPL22	1	6181269	6209389	ortholog_one2many
I8	trans	178	ENSSSCG00000013053	ENSSSCT00000014267	ENSSSCP00000013881	chromosome 11 open reading frame 95 [Source:HGNC Symbol;Acc:HGNC:28449]	2	7550065	7555127	C11orf95	protein_coding	protein_coding	ENSG00000188070	C11orf95	11	63759892	63768775	ortholog_one2one
I8	trans	179	ENSSSCG00000013052	ENSSSCT00000014266	ENSSSCP00000013880		2	7559962	7714023		protein_coding	protein_coding	ENSG00000133318	RTN3	11	63681446	63759891	ortholog_one2one
I8	trans	180	ENSSSCG00000013054	ENSSSCT00000014268	ENSSSCP00000013882	atlastin GTPase 3 [Source:HGNC Symbol;Acc:HGNC:24526]	2	7615311	7649588	ATL3	protein_coding	protein_coding	ENSG00000184743	ATL3	11	63624087	63671921	ortholog_one2many
I8	trans	181	ENSSSCG00000026914	ENSSSCT00000035582	ENSSSCP00000030506	phospholipase A2 group XVI [Source:HGNC Symbol;Acc:HGNC:17825]	2	7653511	7681456	PLA2G16	protein_coding	protein_coding	ENSG00000176485	PLA2G16	11	63573195	63616883	ortholog_one2one
I8	trans	182	ENSSSCG00000021482	ENSSSCT00000029410	ENSSSCP00000025820	HRAS like suppressor family member 5 [Source:HGNC Symbol;Acc:HGNC:24978]	2	7806840	7839916	HRASLS5	protein_coding	protein_coding	ENSG00000168004	HRASLS5	11	63461404	63491194	ortholog_one2one
I8	trans	183	ENSSSCG00000027453	ENSSSCT00000028828	ENSSSCP00000025926		2	7809935	7815965		protein_coding	protein_coding
I8	trans	184	ENSSSCG00000013056	ENSSSCT00000014271	ENSSSCP00000013885	galectin 12 [Source:HGNC Symbol;Acc:HGNC:15788]	2	7840929	7852494	LGALS12	protein_coding	protein_coding	ENSG00000133317	LGALS12	11	63506084	63516774	ortholog_one2one
I8	trans	185	ENSSSCG00000028537	ENSSSCT00000031711	ENSSSCP00000024213		2	7920046	7939503		protein_coding	protein_coding
I8	trans	186	ENSSSCG00000029248	ENSSSCT00000024497	ENSSSCP00000020212		2	7999511	8016137		protein_coding	protein_coding
I8	trans	187	ENSSSCG00000025413	ENSSSCT00000022351	ENSSSCP00000026185		2	8029792	8046000		protein_coding	protein_coding	ENSG00000184999	SLC22A10	11	63137867	63369718	ortholog_one2many
I8	trans	188	ENSSSCG00000029516	ENSSSCT00000032013	ENSSSCP00000024173	solute carrier family 22 member 8 [Source:HGNC Symbol;Acc:HGNC:10972]	2	8124906	8143922	SLC22A8	protein_coding	protein_coding	ENSG00000149452	SLC22A8	11	62989154	63015839	ortholog_one2one
I8	trans	189	ENSSSCG00000023571	ENSSSCT00000032397	ENSSSCP00000019937	solute carrier family 22 (organic anion transporter), member 6 [Source:HGNC Symbol;Acc:HGNC:10970]	2	8152459	8160066	SLC22A6	protein_coding	protein_coding	ENSG00000197901	SLC22A6	11	62936385	62984983	ortholog_one2one
I8	trans	190	ENSSSCG00000025718	ENSSSCT00000027465		7SK RNA [Source:RFAM;Acc:RF00100]	2	8169716	8170023	7SK	misc_RNA	misc_RNA
I8	trans	191	ENSSSCG00000024545	ENSSSCT00000028226	ENSSSCP00000026844	cholinergic receptor muscarinic 1 [Source:HGNC Symbol;Acc:HGNC:1950]	2	8210976	8225289	CHRM1	protein_coding	protein_coding	ENSG00000168539	CHRM1	11	62908679	62921807	ortholog_one2one
I8	trans	192	ENSSSCG00000027405	ENSSSCT00000029152		U2 spliceosomal RNA [Source:RFAM;Acc:RF00004]	2	8235180	8235370	U2	snRNA	snRNA	ENSG00000252635	RNU2-56P	20	18265690	18265879	ortholog_one2one
I8	trans	193	ENSSSCG00000025513	ENSSSCT00000027211		Small nucleolar RNA SNORD22 [Source:RFAM;Acc:RF00099]	2	8242099	8242224	SNORD22	snoRNA	snoRNA	ENSG00000277194	SNORD22	11	62852910	62853035	ortholog_one2one
I8	trans	194	ENSSSCG00000027032	ENSSSCT00000028790		Small nucleolar RNA SNORD31 [Source:RFAM;Acc:RF00089]	2	8242432	8242498	SNORD31	snoRNA	snoRNA
I8	trans	195	ENSSSCG00000023669	ENSSSCT00000025292		Small nucleolar RNA SNORD30 [Source:RFAM;Acc:RF00088]	2	8242745	8242814	SNORD30	snoRNA	snoRNA	ENSG00000277846	SNORD30	11	62853663	62853732	ortholog_one2one
I8	trans	196	ENSSSCG00000026212	ENSSSCT00000027934		Small nucleolar RNA SNORD29 [Source:RFAM;Acc:RF00070]	2	8242982	8243047	SNORD29	snoRNA	snoRNA
I8	trans	197	ENSSSCG00000029549	ENSSSCT00000031393		Small nucleolar RNA SNORD22 [Source:RFAM;Acc:RF00099]	2	8243270	8243397	SNORD22	snoRNA	snoRNA	ENSG00000278527	SNORD22	11	62854161	62854285	ortholog_one2one
I8	trans	198	ENSSSCG00000029095	ENSSSCT00000030924		Small nucleolar RNA SNORD28 [Source:RFAM;Acc:RF00085]	2	8243750	8243825	SNORD28	snoRNA	snoRNA	ENSG00000274544	SNORD28	11	62854621	62854695	ortholog_one2one
I8	trans	199	ENSSSCG00000028290	ENSSSCT00000030080		Small nucleolar RNA SNORD27 [Source:RFAM;Acc:RF00086]	2	8244133	8244208	SNORD27	snoRNA	snoRNA	ENSG00000275996	SNORD27	11	62855012	62855083	ortholog_one2one
I8	trans	200	ENSSSCG00000026837	ENSSSCT00000028587		Small nucleolar RNA SNORD26 [Source:RFAM;Acc:RF00087]	2	8244489	8244562	SNORD26	snoRNA	snoRNA	ENSG00000276788	SNORD26	11	62855292	62855366	ortholog_one2one
I8	trans	201	ENSSSCG00000024871	ENSSSCT00000026583		Small nucleolar RNA snR56 [Source:RFAM;Acc:RF01188]	2	8244783	8244845	snR56	snoRNA	snoRNA
I8	trans	202	ENSSSCG00000022404	ENSSSCT00000028449	ENSSSCP00000021299		2	8265773	8273083		protein_coding	protein_coding	ENSG00000168003	SLC3A2	11	62856102	62888875	ortholog_one2many
I8	trans	203	ENSSSCG00000028025	ENSSSCT00000027556	ENSSSCP00000021982	WD repeat domain 74 [Source:HGNC Symbol;Acc:HGNC:25529]	2	8276732	8282140	WDR74	protein_coding	protein_coding	ENSG00000133316	WDR74	11	62832342	62841809	ortholog_one2one
I8	trans	204	ENSSSCG00000026293	ENSSSCT00000023508	ENSSSCP00000025972	syntaxin 5 [Source:HGNC Symbol;Acc:HGNC:11440]	2	8283018	8313748	STX5	protein_coding	protein_coding	ENSG00000162236	STX5	11	62806897	62832088	ortholog_one2one
I8	trans	205	ENSSSCG00000022866	ENSSSCT00000029108	ENSSSCP00000025799	nuclear RNA export factor 1 [Source:HGNC Symbol;Acc:HGNC:8071]	2	8315196	8327226	NXF1	protein_coding	protein_coding	ENSG00000162231	NXF1	11	62792123	62806302	ortholog_one2one
I8	trans	206	ENSSSCG00000021431	ENSSSCT00000030804	ENSSSCP00000019545	transmembrane protein 223 [Source:HGNC Symbol;Acc:HGNC:28464]	2	8327314	8332908	TMEM223	protein_coding	protein_coding	ENSG00000168569	TMEM223	11	62771629	62792021	ortholog_one2one
I8	trans	207	ENSSSCG00000020665	ENSSSCT00000022269	ENSSSCP00000026008	TATA-box binding protein associated factor 6 like [Source:HGNC Symbol;Acc:HGNC:17305]	2	8331400	8345475	TAF6L	protein_coding	protein_coding	ENSG00000162227	TAF6L	11	62771303	62787342	ortholog_one2one
I8	trans	208	ENSSSCG00000025571	ENSSSCT00000022560	ENSSSCP00000024413	polymerase (RNA) II subunit G [Source:HGNC Symbol;Acc:HGNC:9194]	2	8349628	8353948	POLR2G	protein_coding	protein_coding	ENSG00000168002	POLR2G	11	62761544	62766710	ortholog_one2one
I8	trans	209	ENSSSCG00000025351	ENSSSCT00000027936	ENSSSCP00000027718	zinc finger and BTB domain containing 3 [Source:HGNC Symbol;Acc:HGNC:22918]	2	8363546	8365871	ZBTB3	protein_coding	protein_coding	ENSG00000185670	ZBTB3	11	62748319	62754188	ortholog_one2one
I8	trans	210	ENSSSCG00000028413	ENSSSCT00000029819	ENSSSCP00000022891	tetratricopeptide repeat domain 9C [Source:HGNC Symbol;Acc:HGNC:28432]	2	8371949	8378748	TTC9C	protein_coding	protein_coding	ENSG00000162222	TTC9C	11	62728069	62740293	ortholog_one2one
I8	trans	211	ENSSSCG00000028542	ENSSSCT00000030161	ENSSSCP00000027862		2	8380470	8391746		protein_coding	protein_coding	ENSG00000214753	HNRNPUL2	11	62712630	62727349	ortholog_one2many
I8	trans	212	ENSSSCG00000020823	ENSSSCT00000025488	ENSSSCP00000021622	seipin [Source:RefSeq peptide;Acc:NP_001121931]	2	8398346	8410630	BSCL2	protein_coding	protein_coding	ENSG00000168000	BSCL2	11	62690275	62709845	ortholog_one2one
I8	trans	213	ENSSSCG00000024917	ENSSSCT00000025514			2	8411982	8412908		pseudogene	pseudogene
I8	trans	214	ENSSSCG00000023110	ENSSSCT00000029345	ENSSSCP00000027734	UBX domain protein 1 [Source:HGNC Symbol;Acc:HGNC:18402]	2	8418718	8421327	UBXN1	protein_coding	protein_coding	ENSG00000162191	UBXN1	11	62676498	62679117	ortholog_one2one
I8	trans	215	ENSSSCG00000024995	ENSSSCT00000022861	ENSSSCP00000023580	ubiquinol-cytochrome c reductase complex assembly factor 3 [Source:HGNC Symbol;Acc:HGNC:34399]	2	8423618	8424305	UQCC3	protein_coding	protein_coding	ENSG00000204922	UQCC3	11	62670273	62673687	ortholog_one2one
I8	trans	216	ENSSSCG00000027847	ENSSSCT00000026736	ENSSSCP00000019912	methyltransferase like 12 [Source:HGNC Symbol;Acc:HGNC:33113]	2	8428467	8429350	METTL12	protein_coding	protein_coding	ENSG00000214756	METTL12	11	62665309	62668496	ortholog_one2one
I8	trans	217	ENSSSCG00000025282	ENSSSCT00000026972		Small nucleolar RNA SNORA57 [Source:RFAM;Acc:RF00191]	2	8429677	8429825	SNORA57	snoRNA	snoRNA	ENSG00000206597	SNORA57	11	62665422	62665570	ortholog_one2one
I8	trans	218	ENSSSCG00000023323	ENSSSCT00000029891	ENSSSCP00000022784		2	8429988	8438180		protein_coding	protein_coding	ENSG00000278615	C11orf98	11	62662816	62665217	ortholog_one2many
I8	trans	219	ENSSSCG00000028275	ENSSSCT00000022806	ENSSSCP00000025294	integrator complex subunit 5 [Source:HGNC Symbol;Acc:HGNC:29352]	2	8441379	8446295	INTS5	protein_coding	protein_coding	ENSG00000185085	INTS5	11	62646848	62653302	ortholog_one2one
I8	trans	220	ENSSSCG00000030653	ENSSSCT00000023479	ENSSSCP00000025647	glucosidase II alpha subunit [Source:HGNC Symbol;Acc:HGNC:4138]	2	8446383	8464013	GANAB	protein_coding	protein_coding	ENSG00000089597	GANAB	11	62624826	62646726	ortholog_one2one
I8	trans	221	ENSSSCG00000020809	ENSSSCT00000023287	ENSSSCP00000024437	beta-1,3-glucuronyltransferase 3 [Source:HGNC Symbol;Acc:HGNC:923]	2	8465235	8470728	B3GAT3	protein_coding	protein_coding	ENSG00000149541	B3GAT3	11	62615296	62622175	ortholog_one2one
I8	trans	222	ENSSSCG00000022685	ENSSSCT00000029011	ENSSSCP00000023040	retinal outer segment membrane protein 1 [Source:HGNC Symbol;Acc:HGNC:10254]	2	8471016	8472803	ROM1	protein_coding	protein_coding	ENSG00000149489	ROM1	11	62611722	62615120	ortholog_one2one
I8	trans	223	ENSSSCG00000013061	ENSSSCT00000014277	ENSSSCP00000013891	echinoderm microtubule associated protein like 3 [Source:HGNC Symbol;Acc:HGNC:26666]	2	8472959	8483052	EML3	protein_coding	protein_coding	ENSG00000149499	EML3	11	62602218	62612765	ortholog_one2one
I8	trans	224	ENSSSCG00000013062	ENSSSCT00000014278	ENSSSCP00000013892	metastasis associated 1 family member 2 [Source:HGNC Symbol;Acc:HGNC:7411]	2	8484044	8492563	MTA2	protein_coding	protein_coding	ENSG00000149480	MTA2	11	62593214	62601840	ortholog_one2one
I8	trans	225	ENSSSCG00000013063	ENSSSCT00000014279	ENSSSCP00000013893		2	8494174	8506626		protein_coding	protein_coding	ENSG00000149016	TUT1	11	62575045	62592177	ortholog_one2many
I8	trans	226	ENSSSCG00000013064	ENSSSCT00000014280	ENSSSCP00000013894	eukaryotic translation elongation factor 1 gamma [Source:HGNC Symbol;Acc:HGNC:3213]	2	8507886	8518300	EEF1G	protein_coding	protein_coding	ENSG00000254772	EEF1G	11	62559601	62574086	ortholog_one2one
I8	trans	227	ENSSSCG00000027969	ENSSSCT00000029753	ENSSSCP00000019234		2	8544927	8553182		protein_coding	protein_coding	ENSG00000124942	AHNAK	11	62433542	62556235	ortholog_one2one
I8	trans	228	ENSSSCG00000024803	ENSSSCT00000030155	ENSSSCP00000026337		2	8570774	8575570		protein_coding	protein_coding
I8	trans	229	ENSSSCG00000013060	ENSSSCT00000014276	ENSSSCP00000013890		2	8619966	8624573		protein_coding	protein_coding	ENSG00000149021	SCGB1A1	11	62405103	62423195	ortholog_one2many
I8	trans	230	ENSSSCG00000013065	ENSSSCT00000014281	ENSSSCP00000013895	asparaginase like 1 [Source:HGNC Symbol;Acc:HGNC:16448]	2	8649633	8675487	ASRGL1	protein_coding	protein_coding	ENSG00000162174	ASRGL1	11	62337448	62393412	ortholog_one2one
I8	trans	231	ENSSSCG00000013067	ENSSSCT00000014283	ENSSSCP00000013897		2	8697657	8703590	PHEROC	protein_coding	protein_coding	ENSG00000124939	SCGB2A1	11	62208668	62213939	ortholog_one2many
I8	trans	232	ENSSSCG00000013068	ENSSSCT00000014284	ENSSSCP00000013898		2	8709589	8713214	SCGB1D1	protein_coding	protein_coding	ENSG00000124935	SCGB1D2	11	62242210	62244808	ortholog_one2many
I8	trans	233	ENSSSCG00000023529	ENSSSCT00000031244	ENSSSCP00000021386		2	8735724	8738518		protein_coding	protein_coding
I8	trans	234	ENSSSCG00000013066	ENSSSCT00000014282	ENSSSCP00000013896	inner centromere protein [Source:HGNC Symbol;Acc:HGNC:6058]	2	8858098	8889411	INCENP	protein_coding	protein_coding	ENSG00000149503	INCENP	11	62123973	62153163	ortholog_one2many
I8	trans	235	ENSSSCG00000014540	ENSSSCT00000015890	ENSSSCP00000026601		2	8983277	8986090		protein_coding	protein_coding
I8	trans	236	ENSSSCG00000023090	ENSSSCT00000032199	ENSSSCP00000023896	bestrophin 1 [Source:HGNC Symbol;Acc:HGNC:12703]	2	8986541	8996494	BEST1	protein_coding	protein_coding	ENSG00000167995	BEST1	11	61949821	61965515	ortholog_one2one
I8.I13	trans/cis	237	ENSSSCG00000013072	ENSSSCT00000014289	ENSSSCP00000013903	fatty acid desaturase 2 [Source:HGNC Symbol;Acc:HGNC:3575]	2	9119389	9152215	FADS2	protein_coding	protein_coding	ENSG00000134824	FADS2	11	61792980	61867354	ortholog_one2one
I8	trans	238	ENSSSCG00000013073	ENSSSCT00000014290	ENSSSCP00000013904	fatty acid desaturase 3 [Source:HGNC Symbol;Acc:HGNC:3576]	2	9157720	9178637	FADS3	protein_coding	protein_coding	ENSG00000221968	FADS3	11	61873519	61892051	ortholog_one2one
I8	trans	239	ENSSSCG00000013074	ENSSSCT00000014291	ENSSSCP00000013905	RAB3A interacting protein like 1 [Source:HGNC Symbol;Acc:HGNC:9780]	2	9186048	9194940	RAB3IL1	protein_coding	protein_coding	ENSG00000167994	RAB3IL1	11	61897301	61920269	ortholog_one2one
I8	trans	240	ENSSSCG00000027538	ENSSSCT00000032340	ENSSSCP00000020417	transmembrane protein 258 [Source:HGNC Symbol;Acc:HGNC:1164]	2	9237373	9241262	TMEM258	protein_coding	protein_coding	ENSG00000134825	TMEM258	11	61768501	61792802	ortholog_one2one
I8	trans	241	ENSSSCG00000028696	ENSSSCT00000030503	ENSSSCP00000019919	flap structure-specific endonuclease 1 [Source:HGNC Symbol;Acc:HGNC:3650]	2	9244353	9245495	FEN1	protein_coding	protein_coding	ENSG00000168496	FEN1	11	61792637	61797244	ortholog_one2one
I8	trans	242	ENSSSCG00000024015	ENSSSCT00000014293	ENSSSCP00000013907	fatty acid desaturase 1 [Source:RefSeq peptide;Acc:NP_001106512]	2	9247472	9263631	FADS1	protein_coding	protein_coding	ENSG00000149485	FADS1	11	61799625	61829318	ortholog_one2one
I8	trans	243	ENSSSCG00000013078	ENSSSCT00000014296	ENSSSCP00000013910	myelin regulatory factor [Source:HGNC Symbol;Acc:HGNC:1181]	2	9314394	9332126	MYRF	protein_coding	protein_coding	ENSG00000124920	MYRF	11	61752642	61788518	ortholog_one2one
I8	trans	244	ENSSSCG00000013079	ENSSSCT00000014297	ENSSSCP00000013911	diacylglycerol lipase alpha [Source:HGNC Symbol;Acc:HGNC:1165]	2	9351869	9378284	DAGLA	protein_coding	protein_coding	ENSG00000134780	DAGLA	11	61680433	61747001	ortholog_one2one
I8	trans	245	ENSSSCG00000021906	ENSSSCT00000023036	ENSSSCP00000022629	synaptotagmin 7 [Source:HGNC Symbol;Acc:HGNC:11514]	2	9524716	9563735	SYT7	protein_coding	protein_coding	ENSG00000011347	SYT7	11	61515313	61581148	ortholog_one2one
I8	trans	246	ENSSSCG00000013088	ENSSSCT00000014306	ENSSSCP00000013920	leucine rich repeat containing 10B [Source:HGNC Symbol;Acc:HGNC:37215]	2	9568403	9569199	LRRC10B	protein_coding	protein_coding	ENSG00000204950	LRRC10B	11	61508800	61511018	ortholog_one2one
I8	trans	247	ENSSSCG00000013081	ENSSSCT00000014299	ENSSSCP00000013913	protein phosphatase 1 regulatory subunit 32 [Source:HGNC Symbol;Acc:HGNC:28869]	2	9589224	9597532	PPP1R32	protein_coding	protein_coding	ENSG00000162148	PPP1R32	11	61481120	61490931	ortholog_one2one
I8	trans	248	ENSSSCG00000013082	ENSSSCT00000014300	ENSSSCP00000013914		2	9622389	9634954		protein_coding	protein_coding	ENSG00000167985	SDHAF2	11	61430042	61447529	ortholog_one2many
I8	trans	249	ENSSSCG00000013083	ENSSSCT00000014301	ENSSSCP00000013915	cleavage and polyadenylation specific factor 7 [Source:HGNC Symbol;Acc:HGNC:30098]	2	9634270	9653319	CPSF7	protein_coding	protein_coding	ENSG00000149532	CPSF7	11	61402641	61430031	ortholog_one2one
I8	trans	250	ENSSSCG00000013084	ENSSSCT00000014302	ENSSSCP00000013916	transmembrane protein 216 [Source:HGNC Symbol;Acc:HGNC:25018]	2	9661970	9668410	TMEM216	protein_coding	protein_coding	ENSG00000187049	TMEM216	11	61391687	61398863	ortholog_one2one
I8	trans	251	ENSSSCG00000013085	ENSSSCT00000014303	ENSSSCP00000013917	transmembrane protein 138 [Source:HGNC Symbol;Acc:HGNC:26944]	2	9681752	9687560	TMEM138	protein_coding	protein_coding	ENSG00000149483	TMEM138	11	61362001	61369509	ortholog_one2one
I8	trans	252	ENSSSCG00000013086	ENSSSCT00000014304	ENSSSCP00000013918	cytochrome b561 family member A3 [Source:HGNC Symbol;Acc:HGNC:23014]	2	9694930	9703036	CYB561A3	protein_coding	protein_coding	ENSG00000162144	CYB561A3	11	61348745	61362299	ortholog_one2one
I8	trans	253	ENSSSCG00000013087	ENSSSCT00000014305	ENSSSCP00000013919	triokinase and FMN cyclase [Source:HGNC Symbol;Acc:HGNC:24552]	2	9705515	9717302	TKFC	protein_coding	protein_coding	ENSG00000149476	TKFC	11	61333210	61353295	ortholog_one2one
I8	trans	254	ENSSSCG00000013094	ENSSSCT00000014314	ENSSSCP00000013928	damage specific DNA binding protein 1 [Source:HGNC Symbol;Acc:HGNC:2717]	2	9718645	9748655	DDB1	protein_coding	protein_coding	ENSG00000167986	DDB1	11	61299451	61342596	ortholog_one2one
I8	trans	255	ENSSSCG00000013093	ENSSSCT00000014313	ENSSSCP00000013927	von Willebrand factor C and EGF domains [Source:HGNC Symbol;Acc:HGNC:26487]	2	9754129	9786173	VWCE	protein_coding	protein_coding	ENSG00000167992	VWCE	11	61258286	61295424	ortholog_one2one
I8	trans	256	ENSSSCG00000013092	ENSSSCT00000014312	ENSSSCP00000013926	Pepsin A [Source:UniProtKB/Swiss-Prot;Acc:P00791]	2	9791971	9800487	PGA5	protein_coding	protein_coding	ENSG00000229183	PGA4	11	61222216	61231927	ortholog_one2many
I8	trans	257	ENSSSCG00000013091	ENSSSCT00000014311	ENSSSCP00000013925		2	9828894	9838021		protein_coding	protein_coding
I8	trans	258	ENSSSCG00000013098	ENSSSCT00000014318	ENSSSCP00000013932		2	9927221	9934776		protein_coding	protein_coding
I8	trans	259	ENSSSCG00000023987	ENSSSCT00000026083	ENSSSCP00000027543		2	9944381	9953117		protein_coding	protein_coding
I8	trans	260	ENSSSCG00000013097	ENSSSCT00000014317	ENSSSCP00000013931		2	9962465	9971120		protein_coding	protein_coding
I9	trans	261	ENSSSCG00000026265	ENSSSCT00000025013	ENSSSCP00000024379		3	108454313	108454956		protein_coding	protein_coding	ENSG00000138061	CYP1B1	2	38066973	38109902	ortholog_one2many
I9	trans	262	ENSSSCG00000008488	ENSSSCT00000009290	ENSSSCP00000009054		3	108495649	108559777		protein_coding	protein_coding	ENSG00000115841	RMDN2	2	37923187	38067142	ortholog_one2many
I9	trans	263	ENSSSCG00000020658	ENSSSCT00000024186	ENSSSCP00000020284		3	108531408	108533814		protein_coding	protein_coding
I9	trans	264	ENSSSCG00000021359	ENSSSCT00000023650	ENSSSCP00000019797		3	108936244	108958888		protein_coding	protein_coding
I9	trans	265	ENSSSCG00000008490	ENSSSCT00000009292	ENSSSCP00000009056		3	109204163	109204927		protein_coding	protein_coding	ENSG00000163171	CDC42EP3	2	37641882	37738468	ortholog_one2many
I9	trans	266	ENSSSCG00000008491	ENSSSCT00000009293	ENSSSCP00000009057		3	109332654	109360600		protein_coding	protein_coding	ENSG00000115828	QPCT	2	37344574	37373322	ortholog_one2many
I9	trans	267	ENSSSCG00000020689	ENSSSCT00000023910	ENSSSCP00000025293	CEBPZ opposite strand [Source:HGNC Symbol;Acc:HGNC:49288]	3	109395077	109405328	CEBPZOS	protein_coding	protein_coding	ENSG00000218739	CEBPZOS	2	37196488	37216193	ortholog_one2one
I9	trans	268	ENSSSCG00000008493	ENSSSCT00000009295	ENSSSCP00000009059	CCAAT/enhancer binding protein zeta [Source:HGNC Symbol;Acc:HGNC:24218]	3	109397122	109422353	CEBPZ	protein_coding	protein_coding	ENSG00000115816	CEBPZ	2	37201612	37231713	ortholog_one2one
I9	trans	269	ENSSSCG00000008494	ENSSSCT00000009296	ENSSSCP00000009060	NADH:ubiquinone oxidoreductase complex assembly factor 7 [Source:HGNC Symbol;Acc:HGNC:28816]	3	109422224	109445909	NDUFAF7	protein_coding	protein_coding	ENSG00000003509	NDUFAF7	2	37231631	37253403	ortholog_one2one
I9	trans	270	ENSSSCG00000008495	ENSSSCT00000009297	ENSSSCP00000009061	protein kinase D3 [Source:HGNC Symbol;Acc:HGNC:9408]	3	109443446	109545346	PRKD3	protein_coding	protein_coding	ENSG00000115825	PRKD3	2	37250502	37324808	ortholog_one2one
I9	trans	271	ENSSSCG00000008496	ENSSSCT00000034217			3	109622369	109667785	EIF2AK2	processed_transcript	ambiguous_orf
I9	trans	272	ENSSSCG00000025181	ENSSSCT00000028150	ENSSSCP00000019731		3	109622373	109637816		protein_coding	protein_coding
I9	trans	273	ENSSSCG00000008497	ENSSSCT00000009299	ENSSSCP00000009063	G-patch domain containing 11 [Source:HGNC Symbol;Acc:HGNC:26768]	3	109677473	109691729	GPATCH11	protein_coding	protein_coding	ENSG00000152133	GPATCH11	2	37084451	37099244	ortholog_one2one
I9	trans	274	ENSSSCG00000008498	ENSSSCT00000009300	ENSSSCP00000009064	HEAT repeat containing 5B [Source:HGNC Symbol;Acc:HGNC:29273]	3	109692688	109810357	HEATR5B	protein_coding	protein_coding	ENSG00000008869	HEATR5B	2	36968383	37084342	ortholog_one2one
I9	trans	275	ENSSSCG00000008499	ENSSSCT00000009301	ENSSSCP00000009065	striatin [Source:HGNC Symbol;Acc:HGNC:11424]	3	109829361	109932571	STRN	protein_coding	protein_coding	ENSG00000115808	STRN	2	36843640	36966472	ortholog_one2one
I9	trans	276	ENSSSCG00000008501	ENSSSCT00000009303	ENSSSCP00000009067	vitrin [Source:HGNC Symbol;Acc:HGNC:12697]	3	109958565	110020036	VIT	protein_coding	protein_coding	ENSG00000205221	VIT	2	36696690	36814792	ortholog_one2one
I9	trans	277	ENSSSCG00000024650	ENSSSCT00000023727	ENSSSCP00000023843		3	110022459	110069062		protein_coding	protein_coding
I9	trans	278	ENSSSCG00000008503	ENSSSCT00000023347	ENSSSCP00000020926	fasciculation and elongation protein zeta 2 [Source:HGNC Symbol;Acc:HGNC:3660]	3	110211608	110260636	FEZ2	protein_coding	protein_coding	ENSG00000171055	FEZ2	2	36531805	36646087	ortholog_one2one
I9	trans	279	ENSSSCG00000008504	ENSSSCT00000009306	ENSSSCP00000009070	cysteine rich transmembrane BMP regulator 1 (chordin-like) [Source:HGNC Symbol;Acc:HGNC:2359]	3	110256208	110477211	CRIM1	protein_coding	protein_coding	ENSG00000150938	CRIM1	2	36355926	36551135	ortholog_one2one
I9	trans	280	ENSSSCG00000008506	ENSSSCT00000009308			3	112157476	112157954		pseudogene	pseudogene
I9	trans	281	ENSSSCG00000019040	ENSSSCT00000020635		U2 spliceosomal RNA [Source:RFAM;Acc:RF00004]	3	112777453	112777644	U2	snRNA	snRNA
I9	trans	282	ENSSSCG00000008508	ENSSSCT00000009310	ENSSSCP00000009072	family with sequence similarity 98 member A [Source:HGNC Symbol;Acc:HGNC:24520]	3	112931652	112950249	FAM98A	protein_coding	protein_coding	ENSG00000119812	FAM98A	2	33583658	33599382	ortholog_one2one
I9	trans	283	ENSSSCG00000008509	ENSSSCT00000009311	ENSSSCP00000009073	RAS guanyl releasing protein 3 [Source:HGNC Symbol;Acc:HGNC:14545]	3	112970344	113064849	RASGRP3	protein_coding	protein_coding	ENSG00000152689	RASGRP3	2	33436324	33564750	ortholog_one2one
I9	trans	284	ENSSSCG00000008510	ENSSSCT00000009313	ENSSSCP00000009075	latent transforming growth factor beta binding protein 1 [Source:HGNC Symbol;Acc:HGNC:6714]	3	113229601	113504003	LTBP1	protein_coding	protein_coding	ENSG00000049323	LTBP1	2	32946972	33399509	ortholog_one2one
I9	trans	285	ENSSSCG00000024304	ENSSSCT00000021938		U6 spliceosomal RNA [Source:RFAM;Acc:RF00026]	3	113665747	113665853	U6	snRNA	snRNA
I9	trans	286	ENSSSCG00000008511	ENSSSCT00000009314	ENSSSCP00000009076		3	113671407	113673397		protein_coding	protein_coding
I9	trans	287	ENSSSCG00000021320	ENSSSCT00000023086	ENSSSCP00000028236		3	113729373	113776287		protein_coding	protein_coding
I9	trans	288	ENSSSCG00000028072	ENSSSCT00000021671		U6 spliceosomal RNA [Source:RFAM;Acc:RF00026]	3	113759347	113759453	U6	snRNA	snRNA
I9	trans	289	ENSSSCG00000008512	ENSSSCT00000009315	ENSSSCP00000009077		3	113834930	113941867		protein_coding	protein_coding	ENSG00000018699	TTC27	2	32628032	32821051	ortholog_one2many
I9	trans	290	ENSSSCG00000020068	ENSSSCT00000021663		U6 spliceosomal RNA [Source:RFAM;Acc:RF00026]	3	113949218	113949322	U6	snRNA	snRNA	ENSG00000199460	RNU6-1216P	2	69182877	69182983	ortholog_many2many
I9	trans	291	ENSSSCG00000008513	ENSSSCT00000009316	ENSSSCP00000009078	baculoviral IAP repeat containing 6 [Source:HGNC Symbol;Acc:HGNC:13516]	3	113955609	114112318	BIRC6	protein_coding	protein_coding	ENSG00000115760	BIRC6	2	32357028	32618899	ortholog_one2one
I9	trans	292	ENSSSCG00000027535	ENSSSCT00000029283			3	114219044	114219119		miRNA	miRNA
I9	trans	293	ENSSSCG00000018619	ENSSSCT00000020214		5S ribosomal RNA [Source:RFAM;Acc:RF00001]	3	114228781	114228899	5S_rRNA	rRNA	rRNA
I9	trans	294	ENSSSCG00000008514	ENSSSCT00000009318	ENSSSCP00000009080		3	114277542	114277847		protein_coding	protein_coding
I9	trans	295	ENSSSCG00000008515	ENSSSCT00000009319	ENSSSCP00000009081	mediator of cell motility 1 [Source:HGNC Symbol;Acc:HGNC:14014]	3	114305427	114419819	MEMO1	protein_coding	protein_coding	ENSG00000162959	MEMO1	2	31865060	32011230	ortholog_one2one
I9	trans	296	ENSSSCG00000020219	ENSSSCT00000021814		5S ribosomal RNA [Source:RFAM;Acc:RF00001]	3	114372957	114373090	5S_rRNA	rRNA	rRNA	ENSG00000199202	RNA5SP289	9	95905005	95905141	ortholog_one2many
I9	trans	297	ENSSSCG00000008516	ENSSSCT00000009320	ENSSSCP00000009082	dpy-30, histone methyltransferase complex regulatory subunit [Source:HGNC Symbol;Acc:HGNC:24590]	3	114427338	114440320	DPY30	protein_coding	protein_coding	ENSG00000162961	DPY30	2	31867809	32039812	ortholog_one2one
I9	trans	298	ENSSSCG00000008517	ENSSSCT00000009321	ENSSSCP00000009083	spastin [Source:RefSeq peptide;Acc:NP_998914]	3	114453800	114512494	SPAST	protein_coding	protein_coding	ENSG00000021574	SPAST	2	32063611	32157637	ortholog_one2many
I9	trans	299	ENSSSCG00000008518	ENSSSCT00000009322	ENSSSCP00000009084		3	114533614	114543746		protein_coding	protein_coding	ENSG00000152683	SLC30A6	2	32165841	32224379	ortholog_one2one
I9	trans	300	ENSSSCG00000026213	ENSSSCT00000029026	ENSSSCP00000024252		3	114568215	114571586		protein_coding	protein_coding	ENSG00000091106	NLRC4	2	32224453	32265854	ortholog_one2one
I9	trans	301	ENSSSCG00000023816	ENSSSCT00000026322	ENSSSCP00000028007		3	114583188	114585335		protein_coding	protein_coding
I9	trans	302	ENSSSCG00000008521	ENSSSCT00000009325	ENSSSCP00000009087	steroid 5 alpha-reductase 2 [Source:HGNC Symbol;Acc:HGNC:11285]	3	114644272	114657350	SRD5A2	protein_coding	protein_coding	ENSG00000277893	SRD5A2	2	31522480	31581067	ortholog_one2one
I9	trans	303	ENSSSCG00000008522	ENSSSCT00000009326	ENSSSCP00000009088	xanthine dehydrogenase [Source:RefSeq peptide;Acc:NP_001272903]	3	114732409	114797792	XDH	protein_coding	protein_coding	ENSG00000158125	XDH	2	31334321	31414715	ortholog_one2one
I9	trans	304	ENSSSCG00000027034	ENSSSCT00000029610	ENSSSCP00000027590		3	114856680	114860102		protein_coding	protein_coding	ENSG00000013016	EHD3	2	31234337	31269447	ortholog_one2many
I9	trans	305	ENSSSCG00000024781	ENSSSCT00000031281	ENSSSCP00000021966		3	114886292	114914857		protein_coding	protein_coding	ENSG00000214711	CAPN14	2	31173056	31233858	ortholog_one2many
I9	trans	306	ENSSSCG00000008524	ENSSSCT00000009328	ENSSSCP00000009090	polypeptide N-acetylgalactosaminyltransferase 14 [Source:HGNC Symbol;Acc:HGNC:22946]	3	115083022	115164353	GALNT14	protein_coding	protein_coding	ENSG00000158089	GALNT14	2	30910467	31155202	ortholog_one2one
I9	trans	307	ENSSSCG00000019689	ENSSSCT00000021284		U6 spliceosomal RNA [Source:RFAM;Acc:RF00026]	3	115140839	115140946	U6	snRNA	snRNA	ENSG00000200550	RNU6-137P	2	42712740	42712847	ortholog_one2one
I9	trans	308	ENSSSCG00000029739	ENSSSCT00000022762	ENSSSCP00000021252		3	115216130	115245811		protein_coding	protein_coding
I9	trans	309	ENSSSCG00000025901	ENSSSCT00000026214	ENSSSCP00000022873	lysocardiolipin acyltransferase 1 [Source:HGNC Symbol;Acc:HGNC:26756]	3	115371533	115541170	LCLAT1	protein_coding	protein_coding	ENSG00000172954	LCLAT1	2	30447226	30644225	ortholog_one2one
I9	trans	310	ENSSSCG00000018098	ENSSSCT00000019693		Small nucleolar RNA SNORD99 [Source:RFAM;Acc:RF00608]	3	115373182	115373251	SNORD99	snoRNA	snoRNA	ENSG00000221539	SNORD99	1	28578749	28578822	ortholog_one2many
I9	trans	311	ENSSSCG00000026222	ENSSSCT00000027941		Small nucleolar RNA SNORA62/SNORA6 family [Source:RFAM;Acc:RF00091]	3	115566610	115566725	SNORA62	snoRNA	snoRNA	ENSG00000272015	SNORA62	21	38894785	38894867	ortholog_one2many
I9	trans	312	ENSSSCG00000008527	ENSSSCT00000009331			3	115724547	115724946		pseudogene	pseudogene
I9	trans	313	ENSSSCG00000008528	ENSSSCT00000009332	ENSSSCP00000009093	limb bud and heart development [Source:HGNC Symbol;Acc:HGNC:29532]	3	115765223	115788044	LBH	protein_coding	protein_coding	ENSG00000213626	LBH	2	30231531	30323730	ortholog_one2one
I9	trans	314	ENSSSCG00000008529	ENSSSCT00000009333	ENSSSCP00000009094	yippee like 5 [Source:HGNC Symbol;Acc:HGNC:18329]	3	115863108	115881997	YPEL5	protein_coding	protein_coding	ENSG00000119801	YPEL5	2	30146941	30160533	ortholog_one2one
I9	trans	315	ENSSSCG00000030917	ENSSSCT00000036212	ENSSSCP00000029674		3	115884573	115885331	YWHAE	protein_coding	protein_coding	ENSG00000108953	YWHAE	17	1344272	1400378	ortholog_one2many
I9	trans	316	ENSSSCG00000008533	ENSSSCT00000036644	ENSSSCP00000028305	anaplastic lymphoma receptor tyrosine kinase [Source:HGNC Symbol;Acc:HGNC:427]	3	116382213	116923238	ALK	protein_coding	protein_coding	ENSG00000171094	ALK	2	29192774	29921566	ortholog_one2one
I9	trans	317	ENSSSCG00000008532	ENSSSCT00000009336	ENSSSCP00000009096		3	116611699	116611899		protein_coding	protein_coding
I9	trans	318	ENSSSCG00000008535	ENSSSCT00000009339	ENSSSCP00000009099	CAP-Gly domain containing linker protein family member 4 [Source:HGNC Symbol;Acc:HGNC:26108]	3	116933719	117001691	CLIP4	protein_coding	protein_coding	ENSG00000115295	CLIP4	2	29097705	29189643	ortholog_one2one
I9	trans	319	ENSSSCG00000024725	ENSSSCT00000025721	ENSSSCP00000020006	chromosome 2 open reading frame 71 [Source:HGNC Symbol;Acc:HGNC:34383]	3	117036911	117045698	C2orf71	protein_coding	protein_coding	ENSG00000179270	C2orf71	2	29060976	29074261	ortholog_one2one
I9	trans	320	ENSSSCG00000008534	ENSSSCT00000029339	ENSSSCP00000023427	family with sequence similarity 179 member A [Source:HGNC Symbol;Acc:HGNC:33715]	3	117059648	117102291	FAM179A	protein_coding	protein_coding	ENSG00000189350	FAM179A	2	28956611	29061373	ortholog_one2one
I9	trans	321	ENSSSCG00000026017	ENSSSCT00000023406	ENSSSCP00000023206		3	117131596	117139063		protein_coding	protein_coding
I9	trans	322	ENSSSCG00000008536	ENSSSCT00000009340	ENSSSCP00000009100		3	117165200	117192544		protein_coding	protein_coding	ENSG00000163811	WDR43	2	28894643	28948222	ortholog_one2many
I9	trans	323	ENSSSCG00000029869	ENSSSCT00000031740		Small nucleolar RNA SNORD53/SNORD92 [Source:RFAM;Acc:RF00325]	3	117181369	117181444	SNORD53_SNORD92	snoRNA	snoRNA	ENSG00000265706	SNORD53_SNORD92	2	28927983	28928060	ortholog_one2one
I9	trans	324	ENSSSCG00000020875	ENSSSCT00000022491		Small nucleolar RNA SNORD53/SNORD92 [Source:RFAM;Acc:RF00325]	3	117182225	117182302	SNORD53_SNORD92	snoRNA	snoRNA	ENSG00000265145	SNORD53	2	28927067	28927144	ortholog_one2one
I9	trans	325	ENSSSCG00000028053	ENSSSCT00000029837		Small nucleolar RNA SNORD53/SNORD92 [Source:RFAM;Acc:RF00325]	3	117191989	117192073	SNORD53_SNORD92	snoRNA	snoRNA	ENSG00000264994	SNORD92	2	28913664	28913748	ortholog_one2one
I9	trans	326	ENSSSCG00000008537	ENSSSCT00000009341	ENSSSCP00000009101		3	117197476	117206264		protein_coding	protein_coding	ENSG00000171103	TRMT61B	2	28849821	28870301	ortholog_one2many
I9	trans	327	ENSSSCG00000030147	ENSSSCT00000029718	ENSSSCP00000022671		3	117217369	117220542		protein_coding	protein_coding
I9	trans	328	ENSSSCG00000008538	ENSSSCT00000009342	ENSSSCP00000009102		3	117219574	117244540		protein_coding	protein_coding	ENSG00000163806	SPDYA	2	28782517	28850611	ortholog_one2one
I9	trans	329	ENSSSCG00000008540	ENSSSCT00000009345	ENSSSCP00000009105	serine/threonine-protein phosphatase PP1-beta catalytic subunit [Source:RefSeq peptide;Acc:NP_999349]	3	117257007	117275131	PPP1CB	protein_coding	protein_coding	ENSG00000213639	PPP1CB	2	28751640	28802940	ortholog_one2one
I9	trans	330	ENSSSCG00000008539	ENSSSCT00000009343	ENSSSCP00000009103		3	117279555	117287358		protein_coding	protein_coding
I9	trans	331	ENSSSCG00000018475	ENSSSCT00000020070		U6 spliceosomal RNA [Source:RFAM;Acc:RF00026]	3	117302875	117302972	U6	snRNA	snRNA	ENSG00000206812	RNU6-38P	13	75109587	75109693	ortholog_one2one
I9	trans	332	ENSSSCG00000008541	ENSSSCT00000009346	ENSSSCP00000009106		3	117360703	117371189		protein_coding	protein_coding	ENSG00000163803	PLB1	2	28457145	28643788	ortholog_one2one
I9	trans	333	ENSSSCG00000027396	ENSSSCT00000029774	ENSSSCP00000023224		3	117487534	117490549		protein_coding	protein_coding
I9	trans	334	ENSSSCG00000024812	ENSSSCT00000024737	ENSSSCP00000026756		3	117543880	117555469		protein_coding	protein_coding	ENSG00000075426	FOSL2	2	28392448	28417312	ortholog_one2one
I9	trans	335	ENSSSCG00000008542	ENSSSCT00000009347	ENSSSCP00000009107		3	117786080	117792721		protein_coding	protein_coding	ENSG00000158019	BRE	2	27889941	28338901	ortholog_one2one
I9	trans	336	ENSSSCG00000026465	ENSSSCT00000023126	ENSSSCP00000024230		3	118042355	118103509		protein_coding	protein_coding
I9	trans	337	ENSSSCG00000008543	ENSSSCT00000009348	ENSSSCP00000009108		3	118296681	118301540		protein_coding	protein_coding	ENSG00000171174	RBKS	2	27781364	27891098	ortholog_one2one
I9	trans	338	ENSSSCG00000008549	ENSSSCT00000009354	ENSSSCP00000009114	solute carrier family 4 member 1 adaptor protein [Source:HGNC Symbol;Acc:HGNC:13813]	3	118469853	118497711	SLC4A1AP	protein_coding	protein_coding	ENSG00000163798	SLC4A1AP	2	27663471	27694976	ortholog_one2one
I9	trans	339	ENSSSCG00000008548	ENSSSCT00000009353	ENSSSCP00000009113	SPT7-like STAGA complex gamma subunit [Source:HGNC Symbol;Acc:HGNC:30632]	3	118499106	118508670	SUPT7L	protein_coding	protein_coding	ENSG00000119760	SUPT7L	2	27650812	27663840	ortholog_one2one
I9	trans	340	ENSSSCG00000008546	ENSSSCT00000009351	ENSSSCP00000009111	GPN-loop GTPase 1 [Source:HGNC Symbol;Acc:HGNC:17030]	3	118507937	118531399	GPN1	protein_coding	protein_coding	ENSG00000198522	GPN1	2	27628247	27651508	ortholog_one2one
I9	trans	341	ENSSSCG00000008547	ENSSSCT00000009352	ENSSSCP00000009112	coiled-coil domain containing 121 [Source:HGNC Symbol;Acc:HGNC:25833]	3	118532914	118533747	CCDC121	protein_coding	protein_coding	ENSG00000176714	CCDC121	2	27625639	27629012	ortholog_one2one
I9	trans	342	ENSSSCG00000008545	ENSSSCT00000009350	ENSSSCP00000009110	zinc finger protein 512 [Source:HGNC Symbol;Acc:HGNC:29380]	3	118538963	118572976	ZNF512	protein_coding	protein_coding	ENSG00000243943	ZNF512	2	27582969	27623215	ortholog_one2one
I9	trans	343	ENSSSCG00000008544	ENSSSCT00000009349	ENSSSCP00000009109	chromosome 2 open reading frame 16 [Source:HGNC Symbol;Acc:HGNC:25275]	3	118573571	118578904	C2orf16	protein_coding	protein_coding	ENSG00000221843	C2orf16	2	27576522	27582720	ortholog_one2one
I9	trans	344	ENSSSCG00000023140	ENSSSCT00000031608	ENSSSCP00000026052		3	118690983	118692343		protein_coding	protein_coding	ENSG00000115211	EIF2B4	2	27364352	27370486	ortholog_one2one
I9	trans	345	ENSSSCG00000025363	ENSSSCT00000027164	ENSSSCP00000019241	sorting nexin 17 [Source:HGNC Symbol;Acc:HGNC:14979]	3	118692743	118699524	SNX17	protein_coding	protein_coding	ENSG00000115234	SNX17	2	27370496	27377533	ortholog_one2one
I9	trans	346	ENSSSCG00000027135	ENSSSCT00000023870	ENSSSCP00000027484	protein phosphatase, Mg2+/Mn2+ dependent 1G [Source:HGNC Symbol;Acc:HGNC:9278]	3	118703505	118726271	PPM1G	protein_coding	protein_coding	ENSG00000115241	PPM1G	2	27381194	27409687	ortholog_one2one
I9	trans	347	ENSSSCG00000022454	ENSSSCT00000024681	ENSSSCP00000020910	nuclear receptor binding protein 1 [Source:HGNC Symbol;Acc:HGNC:7993]	3	118741344	118753019	NRBP1	protein_coding	protein_coding	ENSG00000115216	NRBP1	2	27427790	27442259	ortholog_one2one
I9	trans	348	ENSSSCG00000026367	ENSSSCT00000028161	ENSSSCP00000025952	intraflagellar transport 172 [Source:HGNC Symbol;Acc:HGNC:30391]	3	118753134	118789281	IFT172	protein_coding	protein_coding	ENSG00000138002	IFT172	2	27444371	27489789	ortholog_one2one
I9	trans	349	ENSSSCG00000030676	ENSSSCT00000031537	ENSSSCP00000025489	keratinocyte associated protein 3 [Source:HGNC Symbol;Acc:HGNC:28943]	3	118753134	118754607	KRTCAP3	protein_coding	protein_coding	ENSG00000157992	KRTCAP3	2	27442366	27446481	ortholog_one2one
I9	trans	350	ENSSSCG00000029305	ENSSSCT00000032551	ENSSSCP00000021059	fibronectin type III domain containing 4 [Source:HGNC Symbol;Acc:HGNC:20239]	3	118790387	118794251	FNDC4	protein_coding	protein_coding	ENSG00000115226	FNDC4	2	27491883	27495245	ortholog_one2one
I9	trans	351	ENSSSCG00000028672	ENSSSCT00000023781	ENSSSCP00000020241	glucokinase (hexokinase 4) regulator [Source:HGNC Symbol;Acc:HGNC:4196]	3	118796212	118823340	GCKR	protein_coding	protein_coding	ENSG00000084734	GCKR	2	27496842	27523684	ortholog_one2one
I9	trans	352	ENSSSCG00000022058	ENSSSCT00000023065	ENSSSCP00000022541	all-trans retinoic acid induced differentiation factor [Source:HGNC Symbol;Acc:HGNC:24090]	3	118912947	118918798	ATRAID	protein_coding	protein_coding	ENSG00000138085	ATRAID	2	27212027	27217178	ortholog_one2one
I9	trans	353	ENSSSCG00000008550	ENSSSCT00000009355	ENSSSCP00000009115	solute carrier family 5 member 6 [Source:HGNC Symbol;Acc:HGNC:11041]	3	118921990	118929221	SLC5A6	protein_coding	protein_coding	ENSG00000138074	SLC5A6	2	27199587	27212958	ortholog_one2one
I9	trans	354	ENSSSCG00000027409	ENSSSCT00000029034	ENSSSCP00000023992	transcription factor 23 [Source:HGNC Symbol;Acc:HGNC:18602]	3	118975365	118982315	TCF23	protein_coding	protein_coding	ENSG00000163792	TCF23	2	27149004	27156974	ortholog_one2one
I9	trans	355	ENSSSCG00000008552	ENSSSCT00000009357	ENSSSCP00000009117	proline rich 30 [Source:HGNC Symbol;Acc:HGNC:28677]	3	118987857	118989050	PRR30	protein_coding	protein_coding	ENSG00000186143	PRR30	2	27136848	27139410	ortholog_one2one
I9	trans	356	ENSSSCG00000008553	ENSSSCT00000009358	ENSSSCP00000009118	prolactin regulatory element binding [Source:HGNC Symbol;Acc:HGNC:9356]	3	118990873	118994677	PREB	protein_coding	protein_coding	ENSG00000138073	PREB	2	27130756	27134675	ortholog_one2one
I9	trans	357	ENSSSCG00000008554	ENSSSCT00000009359	ENSSSCP00000009119	abhydrolase domain containing 1 [Source:HGNC Symbol;Acc:HGNC:17553]	3	118992527	119000532	ABHD1	protein_coding	protein_coding	ENSG00000143994	ABHD1	2	27123789	27130812	ortholog_one2one
I9	trans	358	ENSSSCG00000008555	ENSSSCT00000030065	ENSSSCP00000020918	cell growth regulator with EF-hand domain 1 [Source:HGNC Symbol;Acc:HGNC:16962]	3	119005134	119018767	CGREF1	protein_coding	protein_coding	ENSG00000138028	CGREF1	2	27098889	27119115	ortholog_one2one
I9	trans	359	ENSSSCG00000008556	ENSSSCT00000009361	ENSSSCP00000009121	ketohexokinase [Source:HGNC Symbol;Acc:HGNC:6315]	3	119019722	119030158	KHK	protein_coding	protein_coding	ENSG00000138030	KHK	2	27086747	27100772	ortholog_one2one
I9	trans	360	ENSSSCG00000008557	ENSSSCT00000009362	ENSSSCP00000009122	elastin microfibril interfacer 1 [Source:HGNC Symbol;Acc:HGNC:19880]	3	119030264	119038488	EMILIN1	protein_coding	protein_coding	ENSG00000138080	EMILIN1	2	27078567	27086408	ortholog_one2one
I9	trans	361	ENSSSCG00000008558	ENSSSCT00000009363	ENSSSCP00000009123	ATP/GTP binding protein-like 5 [Source:HGNC Symbol;Acc:HGNC:26147]	3	119045334	119064498	AGBL5	protein_coding	protein_coding	ENSG00000084693	AGBL5	2	27042364	27070622	ortholog_one2one
I9	trans	362	ENSSSCG00000008559	ENSSSCT00000009364	ENSSSCP00000009124	transmembrane protein 214 [Source:HGNC Symbol;Acc:HGNC:25983]	3	119068661	119079526	TMEM214	protein_coding	protein_coding	ENSG00000119777	TMEM214	2	27032910	27041695	ortholog_one2one
I9	trans	363	ENSSSCG00000029185	ENSSSCT00000027657	ENSSSCP00000026286	microtubule associated protein RP/EB family member 3 [Source:HGNC Symbol;Acc:HGNC:6892]	3	119084107	119135331	MAPRE3	protein_coding	protein_coding	ENSG00000084764	MAPRE3	2	26970612	27027196	ortholog_one2one
I9	trans	364	ENSSSCG00000008560	ENSSSCT00000009365	ENSSSCP00000009125	dihydropyrimidinase like 5 [Source:HGNC Symbol;Acc:HGNC:20637]	3	119157709	119252939	DPYSL5	protein_coding	protein_coding	ENSG00000157851	DPYSL5	2	26847747	26950351	ortholog_one2one
I9	trans	365	ENSSSCG00000008561	ENSSSCT00000009366	ENSSSCP00000009126	centromere protein A [Source:HGNC Symbol;Acc:HGNC:1851]	3	119265407	119272400	CENPA	protein_coding	protein_coding	ENSG00000115163	CENPA	2	26764289	26801067	ortholog_one2one
I9	trans	366	ENSSSCG00000008562	ENSSSCT00000009367	ENSSSCP00000009127	solute carrier family 35 member F6 [Source:HGNC Symbol;Acc:HGNC:26055]	3	119279961	119296228	SLC35F6	protein_coding	protein_coding	ENSG00000213699	SLC35F6	2	26764284	26781231	ortholog_one2one
I9	trans	367	ENSSSCG00000008563	ENSSSCT00000009368			3	119337495	119338417		pseudogene	pseudogene
I9	trans	368	ENSSSCG00000008564	ENSSSCT00000009370	ENSSSCP00000009130	calcium and integrin binding family member 4 [Source:HGNC Symbol;Acc:HGNC:33703]	3	119406073	119456402	CIB4	protein_coding	protein_coding	ENSG00000157884	CIB4	2	26581202	26641368	ortholog_one2one
I9	trans	369	ENSSSCG00000008565	ENSSSCT00000009371	ENSSSCP00000009131	chromosome 2 open reading frame 70 [Source:HGNC Symbol;Acc:HGNC:27938]	3	119458386	119473685	C2orf70	protein_coding	protein_coding	ENSG00000173557	C2orf70	2	26562582	26579532	ortholog_one2one
I9	trans	370	ENSSSCG00000030643	ENSSSCT00000023702	ENSSSCP00000019248	ethanolaminephosphotransferase 1 (CDP-ethanolamine-specific) [Source:RefSeq peptide;Acc:NP_001231591]	3	119570474	119608570	EPT1	protein_coding	protein_coding	ENSG00000138018	EPT1	2	26308547	26395891	ortholog_one2one
I9	trans	371	ENSSSCG00000008570	ENSSSCT00000009376	ENSSSCP00000009136	adhesion G protein-coupled receptor F3 [Source:HGNC Symbol;Acc:HGNC:18989]	3	119631940	119642042	ADGRF3	protein_coding	protein_coding	ENSG00000173567	ADGRF3	2	26308173	26346817	ortholog_one2one
I9	trans	372	ENSSSCG00000008569	ENSSSCT00000009375	ENSSSCP00000009135	long-chain 3-ketoacyl-CoA thiolase [Source:RefSeq peptide;Acc:NP_999131]	3	119649281	119690928	HADHB	protein_coding	protein_coding	ENSG00000138029	HADHB	2	26243170	26290468	ortholog_one2one
I9	trans	373	ENSSSCG00000008571	ENSSSCT00000009377	ENSSSCP00000009137	Trifunctional enzyme subunit alpha, mitochondrial Long-chain enoyl-CoA hydratase Long chain 3-hydroxyacyl-CoA dehydrogenase [Source:UniProtKB/Swiss-Prot;Acc:Q29554]	3	119690599	119782862	HADHA	protein_coding	protein_coding	ENSG00000084754	HADHA	2	26190635	26244726	ortholog_one2one
I9	trans	374	ENSSSCG00000008568	ENSSSCT00000009374	ENSSSCP00000009134	dynein regulatory complex subunit 1 [Source:HGNC Symbol;Acc:HGNC:24245]	3	119717928	119743831	DRC1	protein_coding	protein_coding	ENSG00000157856	DRC1	2	26401916	26456711	ortholog_one2one
I9	trans	375	ENSSSCG00000008572	ENSSSCT00000023730	ENSSSCP00000019380	GRB2 associated regulator of MAPK1 subtype 2 [Source:HGNC Symbol;Acc:HGNC:27172]	3	119785952	119802934	GAREM2	protein_coding	protein_coding	ENSG00000157833	GAREM2	2	26173091	26189663	ortholog_one2one
I9	trans	376	ENSSSCG00000008573	ENSSSCT00000009379	ENSSSCP00000009139	RAB10, member RAS oncogene family [Source:HGNC Symbol;Acc:HGNC:9759]	3	119827430	119909414	RAB10	protein_coding	protein_coding	ENSG00000084733	RAB10	2	26034107	26137454	ortholog_one2one
I9	trans	377	ENSSSCG00000027154	ENSSSCT00000021066		U6 spliceosomal RNA [Source:RFAM;Acc:RF00026]	3	119852686	119852792	U6	snRNA	snRNA	ENSG00000199603	RNU6-951P	2	38147415	38147521	ortholog_one2one
I9	trans	378	ENSSSCG00000008574	ENSSSCT00000009381	ENSSSCP00000009141	kinesin family member 3C [Source:HGNC Symbol;Acc:HGNC:6321]	3	119956164	120015781	KIF3C	protein_coding	protein_coding	ENSG00000084731	KIF3C	2	25926596	25982749	ortholog_one2one
I9	trans	379	ENSSSCG00000008575	ENSSSCT00000009382	ENSSSCP00000009142	additional sex combs like 2, transcriptional regulator [Source:HGNC Symbol;Acc:HGNC:23805]	3	119991708	120169493	ASXL2	protein_coding	protein_coding	ENSG00000143970	ASXL2	2	25733753	25878516	ortholog_one2one
I9	trans	380	ENSSSCG00000008576	ENSSSCT00000009384	ENSSSCP00000009144	dystrobrevin beta [Source:HGNC Symbol;Acc:HGNC:3058]	3	120246445	120418112	DTNB	protein_coding	protein_coding	ENSG00000138101	DTNB	2	25377198	25673647	ortholog_one2many
I9	trans	381	ENSSSCG00000028366	ENSSSCT00000022509	ENSSSCP00000026878		3	120476759	120585993		protein_coding	protein_coding
I9	trans	382	ENSSSCG00000027338	ENSSSCT00000022430	ENSSSCP00000026671		3	120590623	120594846		protein_coding	protein_coding
I9	trans	383	ENSSSCG00000029413	ENSSSCT00000023785	ENSSSCP00000019203	DNA (cytosine-5-)-methyltransferase 3 alpha [Source:HGNC Symbol;Acc:HGNC:2978]	3	120640567	120657717	DNMT3A	protein_coding	protein_coding	ENSG00000119772	DNMT3A	2	25227855	25342590	ortholog_one2one
I10	trans	384	ENSSSCG00000006045	ENSSSCT00000006634	ENSSSCP00000006458		4	35756714	35911140		protein_coding	protein_coding	ENSG00000176406	RIMS2	8	103500748	104256094	ortholog_one2one
I10	trans	385	ENSSSCG00000026756	ENSSSCT00000029168	ENSSSCP00000025322		4	36062794	36112605		protein_coding	protein_coding
I10	trans	386	ENSSSCG00000006048	ENSSSCT00000006637	ENSSSCP00000006459	DDB1 and CUL4 associated factor 13 [Source:HGNC Symbol;Acc:HGNC:24535]	4	36445460	36477121	DCAF13	protein_coding	protein_coding	ENSG00000164934	DCAF13	8	103414714	103443453	ortholog_one2one
I10	trans	387	ENSSSCG00000006049	ENSSSCT00000006638	ENSSSCP00000006460	solute carrier family 25 member 32 [Source:HGNC Symbol;Acc:HGNC:29683]	4	36477469	36499715	SLC25A32	protein_coding	protein_coding	ENSG00000164933	SLC25A32	8	103398635	103415189	ortholog_one2one
I10	trans	388	ENSSSCG00000006050	ENSSSCT00000006639	ENSSSCP00000023906		4	36508949	36509281		protein_coding	protein_coding
I10	trans	389	ENSSSCG00000006051	ENSSSCT00000006640	ENSSSCP00000006461		4	36579490	36591411		protein_coding	protein_coding	ENSG00000164932	CTHRC1	8	103371515	103382997	ortholog_one2many
I10	trans	390	ENSSSCG00000022166	ENSSSCT00000029083	ENSSSCP00000020780		4	36617542	36624024		protein_coding	protein_coding
I10	trans	391	ENSSSCG00000006052	ENSSSCT00000006641	ENSSSCP00000006462	frizzled class receptor 6 [Source:HGNC Symbol;Acc:HGNC:4044]	4	36662278	36697154	FZD6	protein_coding	protein_coding	ENSG00000164930	FZD6	8	103298433	103332866	ortholog_one2one
I10	trans	392	ENSSSCG00000006053	ENSSSCT00000006642	ENSSSCP00000006463		4	36747395	36761501		protein_coding	protein_coding	ENSG00000164929	BAALC	8	103140710	103230305	ortholog_one2many
I10	trans	393	ENSSSCG00000025937	ENSSSCT00000027669	ENSSSCP00000023382		4	36836879	36837040		protein_coding	protein_coding
I10	trans	394	ENSSSCG00000006054	ENSSSCT00000006643	ENSSSCP00000006464	ATPase, H+ transporting, lysosomal 42kDa, V1 subunit C1 [Source:RefSeq peptide;Acc:NP_001177134]	4	36887066	36917862	ATP6V1C1	protein_coding	protein_coding	ENSG00000155097	ATP6V1C1	8	103021063	103073051	ortholog_one2one
I10	trans	395	ENSSSCG00000023873	ENSSSCT00000024569	ENSSSCP00000027977	antizyme inhibitor 1 [Source:HGNC Symbol;Acc:HGNC:16432]	4	37079131	37109840	AZIN1	protein_coding	protein_coding	ENSG00000155096	AZIN1	8	102826357	102893864	ortholog_one2one
I10	trans	396	ENSSSCG00000018203	ENSSSCT00000019798		U6 spliceosomal RNA [Source:RFAM;Acc:RF00026]	4	37219484	37219589	U6	snRNA	snRNA
I10	trans	397	ENSSSCG00000006056	ENSSSCT00000036682	ENSSSCP00000028758	Outer dense fiber protein 1 [Source:UniProtKB/Swiss-Prot;Acc:Q29077]	4	37337182	37346726	ODF1	protein_coding	protein_coding	ENSG00000155087	ODF1	8	102551572	102561017	ortholog_one2many
I10	trans	398	ENSSSCG00000027480	ENSSSCT00000006644	ENSSSCP00000006465		4	37443340	37453430	KLF10	protein_coding	protein_coding	ENSG00000155090	KLF10	8	102648779	102655902	ortholog_one2many
I10	trans	399	ENSSSCG00000024130	ENSSSCT00000036071	ENSSSCP00000028608		4	37526005	37533190	CU459197.3	protein_coding	protein_coding
I10	trans	400	ENSSSCG00000025427	ENSSSCT00000033532	ENSSSCP00000029538		4	37533670	37584072	CU459197.4	protein_coding	protein_coding	ENSG00000104517	UBR5	8	102253012	102412841	ortholog_one2many
I10	trans	401	ENSSSCG00000024200	ENSSSCT00000029978	ENSSSCP00000027066		4	37647206	37658537		protein_coding	protein_coding
I10	trans	402	ENSSSCG00000006058	ENSSSCT00000006647	ENSSSCP00000006468	ribonucleotide reductase regulatory TP53 inducible subunit M2B [Source:HGNC Symbol;Acc:HGNC:17296]	4	37679213	37704351	RRM2B	protein_coding	protein_coding	ENSG00000048392	RRM2B	8	102204502	102239118	ortholog_one2one
I11	cis(FABP5)	403	ENSSSCG00000006153	ENSSSCT00000006747	ENSSSCP00000006564	fatty acid binding protein 5 (psoriasis-associated) [Source:HGNC Symbol;Acc:HGNC:3560]	4	60306137	60311183	FABP5	protein_coding	protein_coding	ENSG00000164687	FABP5	8	81280363	81284777	ortholog_one2one
I12	trans	404	ENSSSCG00000015499	ENSSSCT00000016886	ENSSSCP00000016435		9	128035940	128191303		protein_coding	protein_coding
I12	trans	405	ENSSSCG00000026540	ENSSSCT00000026846	ENSSSCP00000019828		9	128249457	128261500		protein_coding	protein_coding
I12	trans	406	ENSSSCG00000029043	ENSSSCT00000023761	ENSSSCP00000027345		9	128304749	128307055		protein_coding	protein_coding	ENSG00000204361	NXPE2	11	114678386	114706933	ortholog_one2many
I12	trans	407	ENSSSCG00000015501	ENSSSCT00000016888	ENSSSCP00000016437	G protein-coupled receptor 52 [Source:HGNC Symbol;Acc:HGNC:4508]	9	128323844	128324929	GPR52	protein_coding	protein_coding	ENSG00000203737	GPR52	1	174448111	174449198	ortholog_one2one
I12	trans	408	ENSSSCG00000022119	ENSSSCT00000023973	ENSSSCP00000021304		9	128463377	128604899		protein_coding	protein_coding	ENSG00000152061	RABGAP1L	1	174159410	174995308	ortholog_one2one
I12	trans	409	ENSSSCG00000015503	ENSSSCT00000029797	ENSSSCP00000020515	mitochondrial ribosomal protein S14 [Source:HGNC Symbol;Acc:HGNC:14049]	9	128703421	128715554	MRPS14	protein_coding	protein_coding	ENSG00000120333	MRPS14	1	175010789	175023425	ortholog_one2one
I12	trans	410	ENSSSCG00000015504	ENSSSCT00000016891	ENSSSCP00000016440	calcyclin binding protein [Source:HGNC Symbol;Acc:HGNC:30423]	9	128737810	128751841	CACYBP	protein_coding	protein_coding	ENSG00000116161	CACYBP	1	174999163	175011715	ortholog_one2one
I12	trans	411	ENSSSCG00000023253	ENSSSCT00000024760	ENSSSCP00000027885		9	128775234	128803719		protein_coding	protein_coding
I12	trans	412	ENSSSCG00000015506	ENSSSCT00000016893	ENSSSCP00000016442	tenascin N [Source:HGNC Symbol;Acc:HGNC:22942]	9	128929460	128986770	TNN	protein_coding	protein_coding	ENSG00000120332	TNN	1	175067858	175148066	ortholog_one2one
I12	trans	413	ENSSSCG00000015507	ENSSSCT00000016894	ENSSSCP00000016443		9	128940363	128959251		protein_coding	protein_coding
I12	trans	414	ENSSSCG00000030387	ENSSSCT00000032264	ENSSSCP00000027992	KIAA0040 [Source:HGNC Symbol;Acc:HGNC:28950]	9	128999765	129000061	KIAA0040	protein_coding	protein_coding	ENSG00000235750	KIAA0040	1	175156987	175192999	ortholog_one2one
I12	trans	415	ENSSSCG00000015508	ENSSSCT00000016895	ENSSSCP00000016444	tenascin R [Source:HGNC Symbol;Acc:HGNC:11953]	9	129116485	129195411	TNR	protein_coding	protein_coding	ENSG00000116147	TNR	1	175315194	175743770	ortholog_one2one
I12	trans	416	ENSSSCG00000023839	ENSSSCT00000023432	ENSSSCP00000027711		9	129651771	129655023		protein_coding	protein_coding
I12	trans	417	ENSSSCG00000015509	ENSSSCT00000016896	ENSSSCP00000016445		9	129663678	129764202		protein_coding	protein_coding	ENSG00000143207	RFWD2	1	175944831	176207493	ortholog_one2one
I12	trans	418	ENSSSCG00000015512	ENSSSCT00000016899	ENSSSCP00000016447	pappalysin 2 [Source:HGNC Symbol;Acc:HGNC:14615]	9	130015440	130283638	PAPPA2	protein_coding	protein_coding	ENSG00000116183	PAPPA2	1	176463171	176845605	ortholog_one2one
I14	trans	419	ENSSSCG00000026340	ENSSSCT00000030718	ENSSSCP00000022590		6	73418796	73430481		protein_coding	protein_coding
I14	trans	420	ENSSSCG00000003513	ENSSSCT00000003903	ENSSSCP00000003813	endothelin converting enzyme 1 [Source:HGNC Symbol;Acc:HGNC:3146]	6	73662021	73717839	ECE1	protein_coding	protein_coding	ENSG00000117298	ECE1	1	21217247	21345504	ortholog_one2one
I14	trans	421	ENSSSCG00000025146	ENSSSCT00000023916	ENSSSCP00000024906		6	73850685	73857935		protein_coding	protein_coding
I14	trans	422	ENSSSCG00000003515	ENSSSCT00000003905	ENSSSCP00000003815		6	73859355	73864764		protein_coding	protein_coding
I14	trans	423	ENSSSCG00000003516	ENSSSCT00000003906	ENSSSCP00000003816		6	73868350	73879329		protein_coding	protein_coding
I14	trans	424	ENSSSCG00000003514	ENSSSCT00000003904	ENSSSCP00000003814		6	73920982	73947323		protein_coding	protein_coding	ENSG00000142798	HSPG2	1	21822245	21937297	ortholog_one2many
I14	trans	425	ENSSSCG00000025626	ENSSSCT00000031124	ENSSSCP00000021724		6	73960120	73961429		protein_coding	protein_coding
I14	trans	426	ENSSSCG00000003517	ENSSSCT00000003907	ENSSSCP00000003817		6	73962559	73972414		protein_coding	protein_coding
I14	trans	427	ENSSSCG00000003519	ENSSSCT00000003909	ENSSSCP00000003819		6	74018301	74019146		protein_coding	protein_coding
I14	trans	428	ENSSSCG00000030015	ENSSSCT00000031675	ENSSSCP00000026476		6	74034220	74039692		protein_coding	protein_coding
I14	trans	429	ENSSSCG00000003520	ENSSSCT00000033211	ENSSSCP00000029815	cell division cycle 42 [Source:HGNC Symbol;Acc:HGNC:1736]	6	74057269	74116824	CDC42	protein_coding	protein_coding	ENSG00000070831	CDC42	1	22052627	22092946	ortholog_one2one
I14	trans	430	ENSSSCG00000027402	ENSSSCT00000026299	ENSSSCP00000020971		6	74087728	74091963		protein_coding	protein_coding
I14	trans	431	ENSSSCG00000003521	ENSSSCT00000003912	ENSSSCP00000003822	protein Wnt-4 [Source:RefSeq peptide;Acc:NP_001164299]	6	74137835	74165870		protein_coding	protein_coding
I14	trans	432	ENSSSCG00000003522	ENSSSCT00000003913	ENSSSCP00000003823		6	74508412	74512949		protein_coding	protein_coding	ENSG00000184677	ZBTB40	1	22451851	22531157	ortholog_one2many
I14	trans	433	ENSSSCG00000003523	ENSSSCT00000003914	ENSSSCP00000003824	EPH receptor A8 [Source:HGNC Symbol;Acc:HGNC:3391]	6	74544993	74579158	EPHA8	protein_coding	protein_coding	ENSG00000070886	EPHA8	1	22563564	22603594	ortholog_one2one
I14	trans	434	ENSSSCG00000003524	ENSSSCT00000003915	ENSSSCP00000003825	complement component 1, q subcomponent, A chain [Source:HGNC Symbol;Acc:HGNC:1241]	6	74609912	74612993	C1QA	protein_coding	protein_coding	ENSG00000173372	C1QA	1	22636506	22639608	ortholog_one2one
I14	trans	435	ENSSSCG00000003525	ENSSSCT00000003916	ENSSSCP00000003826	complement component 1, q subcomponent, C chain [Source:HGNC Symbol;Acc:HGNC:1245]	6	74616233	74621248	C1QC	protein_coding	protein_coding	ENSG00000159189	C1QC	1	22643630	22648110	ortholog_one2one
I14	trans	436	ENSSSCG00000003526	ENSSSCT00000003917	ENSSSCP00000003827		6	74625259	74629862	C1QB	protein_coding	protein_coding	ENSG00000173369	C1QB	1	22652762	22661538	ortholog_one2many
I14	trans	437	ENSSSCG00000003528	ENSSSCT00000003919	ENSSSCP00000003829		6	74644744	74646479		protein_coding	protein_coding
I14	trans	438	ENSSSCG00000003527	ENSSSCT00000003918	ENSSSCP00000003828	EPH receptor B2 [Source:HGNC Symbol;Acc:HGNC:3393]	6	74751030	74880164	EPHB2	protein_coding	protein_coding	ENSG00000133216	EPHB2	1	22710839	22921500	ortholog_one2one
I14	trans	439	ENSSSCG00000028349	ENSSSCT00000030138			6	74829037	74829102		miRNA	miRNA
I14	trans	440	ENSSSCG00000003529	ENSSSCT00000003920	ENSSSCP00000003830	lactamase beta like 1 [Source:HGNC Symbol;Acc:HGNC:35445]	6	74906719	74918238	LACTBL1	protein_coding	protein_coding	ENSG00000215906	LACTBL1	1	22953043	22965338	ortholog_one2one
I14	trans	441	ENSSSCG00000003530	ENSSSCT00000003921	ENSSSCP00000003831	chromosome 1 open reading frame 234 [Source:HGNC Symbol;Acc:HGNC:44651]	6	74932504	74934803	C1orf234	protein_coding	protein_coding	ENSG00000227868	C1orf234	1	23010834	23015850	ortholog_one2one
I14	trans	442	ENSSSCG00000003531	ENSSSCT00000003922	ENSSSCP00000003832	lysine-specific histone demethylase 1A [Source:RefSeq peptide;Acc:NP_001106157]	6	74939243	75075051	KDM1A	protein_coding	protein_coding	ENSG00000004487	KDM1A	1	23019448	23083689	ortholog_one2one
I14	trans	443	ENSSSCG00000029242	ENSSSCT00000031072			6	74967197	74967264		miRNA	miRNA
I14	trans	444	ENSSSCG00000003532	ENSSSCT00000003924	ENSSSCP00000025632	leucine zipper protein 1 [Source:HGNC Symbol;Acc:HGNC:14985]	6	75075115	75102946	LUZP1	protein_coding	protein_coding	ENSG00000169641	LUZP1	1	23084023	23177808	ortholog_one2one
I14	trans	445	ENSSSCG00000025500	ENSSSCT00000023038	ENSSSCP00000020202	5-hydroxytryptamine (serotonin) receptor 1D, G protein-coupled [Source:HGNC Symbol;Acc:HGNC:5289]	6	75189714	75190847	HTR1D	protein_coding	protein_coding	ENSG00000179546	HTR1D	1	23191895	23194729	ortholog_one2one
I14	trans	446	ENSSSCG00000023761	ENSSSCT00000026348	ENSSSCP00000019544		6	75260273	75261865		protein_coding	protein_coding
I14	trans	447	ENSSSCG00000027849	ENSSSCT00000029629	ENSSSCP00000027876	cannabinoid receptor 2 [Source:HGNC Symbol;Acc:HGNC:2160]	6	75364736	75365818	CNR2	protein_coding	protein_coding	ENSG00000188822	CNR2	1	23870526	23913362	ortholog_one2one
I14	trans	448	ENSSSCG00000027659	ENSSSCT00000022250	ENSSSCP00000025754	fucosidase, alpha-L- 1, tissue [Source:HGNC Symbol;Acc:HGNC:4006]	6	75370048	75388917	FUCA1	protein_coding	protein_coding	ENSG00000179163	FUCA1	1	23845077	23868294	ortholog_one2one
I14	trans	449	ENSSSCG00000026025	ENSSSCT00000027923	ENSSSCP00000023921	3-hydroxymethyl-3-methylglutaryl-CoA lyase [Source:HGNC Symbol;Acc:HGNC:5005]	6	75396361	75415548	HMGCL	protein_coding	protein_coding	ENSG00000117305	HMGCL	1	23801885	23838620	ortholog_one2one
I14	trans	450	ENSSSCG00000027827	ENSSSCT00000028713	ENSSSCP00000024851	UDP-galactose-4-epimerase [Source:HGNC Symbol;Acc:HGNC:4116]	6	75416184	75420892	GALE	protein_coding	protein_coding	ENSG00000117308	GALE	1	23795599	23800804	ortholog_one2one
I15	trans	451	ENSSSCG00000022283	ENSSSCT00000031478	ENSSSCP00000027895	centrosomal protein 135 [Source:HGNC Symbol;Acc:HGNC:29086]	8	58249777	58305591	CEP135	protein_coding	protein_coding	ENSG00000174799	CEP135	4	55948871	56033363	ortholog_one2one
I15	trans	452	ENSSSCG00000023269	ENSSSCT00000031053	ENSSSCP00000022157	exocyst complex component 1 [Source:HGNC Symbol;Acc:HGNC:30380]	8	58314881	58371752	EXOC1	protein_coding	protein_coding	ENSG00000090989	EXOC1	4	55853616	55905034	ortholog_one2one
I15	trans	453	ENSSSCG00000027301	ENSSSCT00000024934			8	58341254	58341828		pseudogene	pseudogene
I15	trans	454	ENSSSCG00000022882	ENSSSCT00000025626	ENSSSCP00000028174		8	58404655	58421250		protein_coding	protein_coding
I15	trans	455	ENSSSCG00000020369	ENSSSCT00000021964		U6 spliceosomal RNA [Source:RFAM;Acc:RF00026]	8	58435503	58435603	U6	snRNA	snRNA	ENSG00000252489	RNU6-197P	4	56288485	56288584	ortholog_one2many
I15	trans	456	ENSSSCG00000027954	ENSSSCT00000027137	ENSSSCP00000025674		8	58592360	58601370		protein_coding	protein_coding
I15	trans	457	ENSSSCG00000008908	ENSSSCT00000009754	ENSSSCP00000009502	phosducin like 2 [Source:HGNC Symbol;Acc:HGNC:29524]	8	58607533	58634866	PDCL2	protein_coding	protein_coding	ENSG00000163440	PDCL2	4	55556525	55592212	ortholog_one2one
I15	trans	458	ENSSSCG00000008909	ENSSSCT00000009755	ENSSSCP00000009503		8	58659342	58698260		protein_coding	protein_coding	ENSG00000134852	CLOCK	4	55427903	55547138	ortholog_one2many
I15	trans	459	ENSSSCG00000008911	ENSSSCT00000009757	ENSSSCP00000009505		8	58740013	58753479		protein_coding	protein_coding
I15	trans	460	ENSSSCG00000023731	ENSSSCT00000024700	ENSSSCP00000020870		8	58763376	58769027		protein_coding	protein_coding	ENSG00000134851	TMEM165	4	55395957	55453397	ortholog_one2one
I15	trans	461	ENSSSCG00000023357	ENSSSCT00000030837	ENSSSCP00000021593		8	58971511	58992813		protein_coding	protein_coding	ENSG00000084093	REST	4	56907876	56935844	ortholog_one2many
I15	trans	462	ENSSSCG00000025792	ENSSSCT00000027317	ENSSSCP00000026361		8	59002304	59009753		protein_coding	protein_coding	ENSG00000084092	NOA1	4	56963370	56978823	ortholog_one2many
I15	trans	463	ENSSSCG00000022955	ENSSSCT00000023257	ENSSSCP00000023238	polymerase (RNA) II subunit B [Source:HGNC Symbol;Acc:HGNC:9188]	8	59014046	59067819	POLR2B	protein_coding	protein_coding	ENSG00000047315	POLR2B	4	56977722	57031168	ortholog_one2one
I15	trans	464	ENSSSCG00000008913	ENSSSCT00000009759	ENSSSCP00000009507	insulin like growth factor binding protein 7 [Source:HGNC Symbol;Acc:HGNC:5476]	8	59064675	59139438	IGFBP7	protein_coding	protein_coding	ENSG00000163453	IGFBP7	4	57030773	57110385	ortholog_one2one
I15	trans	465	ENSSSCG00000008914	ENSSSCT00000009760	ENSSSCP00000009508		8	64099924	64100490		protein_coding	protein_coding
I15	trans	466	ENSSSCG00000008915	ENSSSCT00000009761	ENSSSCP00000009509		8	64159239	64175161		protein_coding	protein_coding	ENSG00000168938	PPIC	5	123023250	123036741	ortholog_one2many
I15	trans	467	ENSSSCG00000026129	ENSSSCT00000023072	ENSSSCP00000020949		8	64657893	64699864		protein_coding	protein_coding	ENSG00000150471	ADGRL3	4	61201258	62078335	ortholog_one2one
I15	trans	468	ENSSSCG00000024681	ENSSSCT00000023606	ENSSSCP00000027831	trans-2,3-enoyl-CoA reductase-like [Source:HGNC Symbol;Acc:HGNC:27365]	8	66284558	66329982	TECRL	protein_coding	protein_coding	ENSG00000205678	TECRL	4	64275257	64409468	ortholog_one2one
I15	trans	469	ENSSSCG00000023486	ENSSSCT00000025102		7SK RNA [Source:RFAM;Acc:RF00100]	8	66742936	66743208	7SK	misc_RNA	misc_RNA
I15	trans	470	ENSSSCG00000026642	ENSSSCT00000028408		7SK RNA [Source:RFAM;Acc:RF00100]	8	66842910	66843182	7SK	misc_RNA	misc_RNA
I15	trans	471	ENSSSCG00000023488	ENSSSCT00000027663	ENSSSCP00000023041		8	67059074	67064341		protein_coding	protein_coding
I15	trans	472	ENSSSCG00000028435	ENSSSCT00000031667	ENSSSCP00000027368		8	67074141	67078863		protein_coding	protein_coding
I15	trans	473	ENSSSCG00000019754	ENSSSCT00000021349		U6 spliceosomal RNA [Source:RFAM;Acc:RF00026]	8	67094127	67094232	U6	snRNA	snRNA
I15	trans	474	ENSSSCG00000008919	ENSSSCT00000009766	ENSSSCP00000009514	EPH receptor A5 [Source:HGNC Symbol;Acc:HGNC:3389]	8	67246449	67540672	EPHA5	protein_coding	protein_coding	ENSG00000145242	EPHA5	4	65319563	65670495	ortholog_one2one
I15	trans	475	ENSSSCG00000022232	ENSSSCT00000023859	ENSSSCP00000024044		8	67604044	67604163		protein_coding	protein_coding	ENSG00000205542	TMSB4X	X	12975108	12977227	ortholog_one2many
I15	trans	476	ENSSSCG00000021957	ENSSSCT00000021715		5S ribosomal RNA [Source:RFAM;Acc:RF00001]	8	68443355	68443452	5S_rRNA	rRNA	rRNA	ENSG00000202331	RNA5SP167	4	149907560	149907675	ortholog_one2one
I15	trans	477	ENSSSCG00000020337	ENSSSCT00000021932		Small nucleolar RNA SNORA31 [Source:RFAM;Acc:RF00322]	8	69392627	69392759	SNORA31	snoRNA	snoRNA	ENSG00000251858	SNORA31	14	41594463	41594591	ortholog_one2one
I15	trans	478	ENSSSCG00000008921	ENSSSCT00000009769	ENSSSCP00000009517		8	69658757	69735033		protein_coding	protein_coding	ENSG00000145241	CENPC	4	67468748	67545606	ortholog_one2many
I16	trans	479	ENSSSCG00000011022	ENSSSCT00000012064	ENSSSCP00000011756	supervillin [Source:HGNC Symbol;Acc:HGNC:11480]	10	45876739	46000323	SVIL	protein_coding	protein_coding	ENSG00000197321	SVIL	10	29457338	29736781	ortholog_one2one
I16	trans	480	ENSSSCG00000011023	ENSSSCT00000012065	ENSSSCP00000011757	zinc finger protein 438 [Source:HGNC Symbol;Acc:HGNC:21029]	10	46149334	46153140	ZNF438	protein_coding	protein_coding	ENSG00000183621	ZNF438	10	30820207	31031937	ortholog_one2one
I16	trans	481	ENSSSCG00000025628	ENSSSCT00000027348			10	46212291	46212371		miRNA	miRNA
I16	trans	482	ENSSSCG00000011025	ENSSSCT00000035562	ENSSSCP00000029132		10	46547260	46794724		protein_coding	protein_coding	ENSG00000148516	ZEB1	10	31318495	31529814	ortholog_one2one
I16	trans	483	ENSSSCG00000020757	ENSSSCT00000026811	ENSSSCP00000023082		10	46823772	46829228		protein_coding	protein_coding
I16	trans	484	ENSSSCG00000011026	ENSSSCT00000012068	ENSSSCP00000011760	Rho GTPase activating protein 12 [Source:HGNC Symbol;Acc:HGNC:16348]	10	47054283	47173388	ARHGAP12	protein_coding	protein_coding	ENSG00000165322	ARHGAP12	10	31805404	31928876	ortholog_one2one
I16	trans	485	ENSSSCG00000019499	ENSSSCT00000021094		U6 spliceosomal RNA [Source:RFAM;Acc:RF00026]	10	47228695	47228802	U6	snRNA	snRNA	ENSG00000212345	RNU6-700P	12	9624122	9624228	ortholog_one2one
I16	trans	486	ENSSSCG00000011027	ENSSSCT00000012069	ENSSSCP00000011761	kinesin family member 5B [Source:HGNC Symbol;Acc:HGNC:6324]	10	47232798	47289099	KIF5B	protein_coding	protein_coding	ENSG00000170759	KIF5B	10	32009010	32056431	ortholog_one2one
I16	trans	487	ENSSSCG00000011028	ENSSSCT00000012070	ENSSSCP00000011762	enhancer of polycomb homolog 1 [Source:HGNC Symbol;Acc:HGNC:19876]	10	47431313	47541566	EPC1	protein_coding	protein_coding	ENSG00000120616	EPC1	10	32267751	32378798	ortholog_one2one
I16	trans	488	ENSSSCG00000022045	ENSSSCT00000031258	ENSSSCP00000025494		10	47473885	47485833		protein_coding	protein_coding	ENSG00000182077	PTCHD3	10	27398187	27414368	ortholog_one2one
I16	trans	489	ENSSSCG00000021030	ENSSSCT00000022631			10	47541204	47541286		miRNA	miRNA
I16	trans	490	ENSSSCG00000030093	ENSSSCT00000031982			10	47592414	47592812		pseudogene	processed_pseudogene
I16	trans	491	ENSSSCG00000027616	ENSSSCT00000028808	ENSSSCP00000026939		10	47620152	47622126		protein_coding	protein_coding	ENSG00000213462	ERV3-1	7	64990809	65006743	ortholog_one2many
I16	trans	492	ENSSSCG00000027759	ENSSSCT00000028108	ENSSSCP00000023285		10	47679563	47680817		protein_coding	protein_coding
I16	trans	493	ENSSSCG00000023200	ENSSSCT00000030761	ENSSSCP00000024775		10	47710052	47710749		protein_coding	protein_coding
I16	trans	494	ENSSSCG00000011030	ENSSSCT00000012072	ENSSSCP00000011764		10	47746354	47995946		protein_coding	protein_coding	ENSG00000107611	CUBN	10	16823964	17129831	ortholog_one2one
I17	trans	495	ENSSSCG00000014899	ENSSSCT00000016254	ENSSSCP00000015820	prolylcarboxypeptidase [Source:HGNC Symbol;Acc:HGNC:9344]	9	18898060	18972531	PRCP	protein_coding	protein_coding	ENSG00000137509	PRCP	11	82823502	82970584	ortholog_one2one
I17	trans	496	ENSSSCG00000014900	ENSSSCT00000016255	ENSSSCP00000015821	RAB30, member RAS oncogene family [Source:HGNC Symbol;Acc:HGNC:9770]	9	19117863	19130117	RAB30	protein_coding	protein_coding	ENSG00000137502	RAB30	11	82973133	83071923	ortholog_one2one
I17	trans	497	ENSSSCG00000014901	ENSSSCT00000016256	ENSSSCP00000015822	PCF11 cleavage and polyadenylation factor subunit [Source:HGNC Symbol;Acc:HGNC:30097]	9	19211763	19238971	PCF11	protein_coding	protein_coding	ENSG00000165494	PCF11	11	83156988	83187451	ortholog_one2one
I17	trans	498	ENSSSCG00000014902	ENSSSCT00000016257	ENSSSCP00000015823	ankyrin repeat domain 42 [Source:HGNC Symbol;Acc:HGNC:26752]	9	19247964	19320298	ANKRD42	protein_coding	protein_coding	ENSG00000137494	ANKRD42	11	83193739	83260694	ortholog_one2one
I17	trans	499	ENSSSCG00000014903	ENSSSCT00000016258	ENSSSCP00000015824	coiled-coil domain containing 90B [Source:HGNC Symbol;Acc:HGNC:28108]	9	19327662	19360915	CCDC90B	protein_coding	protein_coding	ENSG00000137500	CCDC90B	11	83259097	83286407	ortholog_one2one
I17	trans	500	ENSSSCG00000014904	ENSSSCT00000016259	ENSSSCP00000015825		9	19478236	19503322		protein_coding	protein_coding	ENSG00000150672	DLG2	11	83455012	85627922	ortholog_one2one
I18	trans	501	ENSSSCG00000010329	ENSSSCT00000011307	ENSSSCP00000011015		14	88066512	88307455		protein_coding	protein_coding	ENSG00000108175	ZMIZ1	10	79069035	79316528	ortholog_one2one
I18	trans	502	ENSSSCG00000010330	ENSSSCT00000011308	ENSSSCP00000011016		14	88334131	88341267		protein_coding	protein_coding	ENSG00000108179	PPIF	10	79347469	79355337	ortholog_one2many
I18	trans	503	ENSSSCG00000010331	ENSSSCT00000035364	ENSSSCP00000028986	annexin A11 [Source:HGNC Symbol;Acc:HGNC:535]	14	88448385	88490746	ANXA11	protein_coding	nonsense_mediated_decay	ENSG00000122359	ANXA11	10	80150889	80205572	ortholog_one2one
I18	trans	504	ENSSSCG00000010332	ENSSSCT00000011310	ENSSSCP00000011018	placenta specific 9 [Source:HGNC Symbol;Acc:HGNC:19255]	14	88501439	88513083	PLAC9	protein_coding	protein_coding	ENSG00000189129	PLAC9	10	80131682	80145359	ortholog_one2one
I18	trans	505	ENSSSCG00000024300	ENSSSCT00000028444	ENSSSCP00000027285	transmembrane protein 254 [Source:HGNC Symbol;Acc:HGNC:25804]	14	88542475	88551614	TMEM254	protein_coding	protein_coding	ENSG00000133678	TMEM254	10	80078646	80092557	ortholog_one2one
I18	trans	506	ENSSSCG00000010334	ENSSSCT00000034629	ENSSSCP00000029281	surfactant protein D [Source:HGNC Symbol;Acc:HGNC:10803]	14	88660304	88675023	SFTPD	protein_coding	protein_coding	ENSG00000133661	SFTPD	10	79937740	79982614	ortholog_one2one
I18	trans	507	ENSSSCG00000024252	ENSSSCT00000023071	ENSSSCP00000026746	Mannose-binding protein A [Source:UniProtKB/Swiss-Prot;Acc:Q5U9S1]	14	88686982	88692031	MBL1	protein_coding	protein_coding
I18	trans	508	ENSSSCG00000010336	ENSSSCT00000011314	ENSSSCP00000011022	pulmonary surfactant-associated protein A precursor [Source:RefSeq peptide;Acc:NP_999430]	14	88697929	88702160	SFTPA1	protein_coding	protein_coding	ENSG00000122852	SFTPA1	10	79610939	79615455	ortholog_one2many
I18	trans	509	ENSSSCG00000010337	ENSSSCT00000011316	ENSSSCP00000011024	methionine adenosyltransferase 1A [Source:HGNC Symbol;Acc:HGNC:6903]	14	88716155	88733507	MAT1A	protein_coding	protein_coding	ENSG00000151224	MAT1A	10	80271820	80289684	ortholog_one2one
I18	trans	510	ENSSSCG00000010338	ENSSSCT00000011318	ENSSSCP00000011026	DPY30 domain containing 1 [Source:HGNC Symbol;Acc:HGNC:23460]	14	88787591	88801507	DYDC1	protein_coding	protein_coding	ENSG00000170788	DYDC1	10	80336105	80356755	ortholog_one2one
I18	trans	511	ENSSSCG00000010339	ENSSSCT00000027839	ENSSSCP00000028006	DPY30 domain containing 2 [Source:HGNC Symbol;Acc:HGNC:23468]	14	88804970	88817084	DYDC2	protein_coding	protein_coding	ENSG00000133665	DYDC2	10	80344745	80368073	ortholog_one2one
I18	trans	512	ENSSSCG00000010340	ENSSSCT00000011320	ENSSSCP00000011028	family with sequence similarity 213 member A [Source:HGNC Symbol;Acc:HGNC:28651]	14	88856794	88878615	FAM213A	protein_coding	protein_coding	ENSG00000122378	FAM213A	10	80407829	80437115	ortholog_one2one
I18	trans	513	ENSSSCG00000010341	ENSSSCT00000011321	ENSSSCP00000011029	tetraspanin 14 [Source:HGNC Symbol;Acc:HGNC:23303]	14	88942295	88971100	TSPAN14	protein_coding	protein_coding	ENSG00000108219	TSPAN14	10	80454166	80533123	ortholog_one2one
I18	trans	514	ENSSSCG00000010342	ENSSSCT00000011322	ENSSSCP00000011030	SH2 domain containing 4B [Source:HGNC Symbol;Acc:HGNC:31440]	14	88988037	89072555	SH2D4B	protein_coding	protein_coding	ENSG00000178217	SH2D4B	10	80537902	80646560	ortholog_one2one
I18	trans	515	ENSSSCG00000010343	ENSSSCT00000011323			14	89151405	89151948		pseudogene	pseudogene
I18	trans	516	ENSSSCG00000020624	ENSSSCT00000022219		5S ribosomal RNA [Source:RFAM;Acc:RF00001]	14	90401141	90401190	5S_rRNA	rRNA	rRNA
I18	trans	517	ENSSSCG00000010344	ENSSSCT00000011324	ENSSSCP00000011031		14	91073980	91108576		protein_coding	protein_coding	ENSG00000185737	NRG3	10	81875314	82987179	ortholog_one2one
I18	trans	518	ENSSSCG00000020142	ENSSSCT00000021737		Small nucleolar RNA SNORA31 [Source:RFAM;Acc:RF00322]	14	91318729	91318827	SNORA31	snoRNA	snoRNA	ENSG00000251838	SNORA31	11	37702125	37702220	ortholog_one2many
I18	trans	519	ENSSSCG00000020252	ENSSSCT00000021847		U6 spliceosomal RNA [Source:RFAM;Acc:RF00026]	14	91836220	91836323	U6	snRNA	snRNA	ENSG00000252068	RNU6-390P	5	157579497	157579599	ortholog_one2one
I18	trans	520	ENSSSCG00000025002	ENSSSCT00000026708			14	91938247	91938341		miRNA	miRNA
I18	trans	521	ENSSSCG00000010345	ENSSSCT00000011325	ENSSSCP00000011032	growth hormone inducible transmembrane protein [Source:HGNC Symbol;Acc:HGNC:17281]	14	92190363	92207964	GHITM	protein_coding	protein_coding	ENSG00000165678	GHITM	10	84139440	84153555	ortholog_one2one
I18	trans	522	ENSSSCG00000024634	ENSSSCT00000027651	ENSSSCP00000023337	chromosome 10 open reading frame 99 [Source:HGNC Symbol;Acc:HGNC:31428]	14	92208927	92226334	C10orf99	protein_coding	protein_coding	ENSG00000188373	C10orf99	10	84173738	84185294	ortholog_one2one
I18	trans	523	ENSSSCG00000022510	ENSSSCT00000024136		U6 spliceosomal RNA [Source:RFAM;Acc:RF00026]	14	92233645	92233754	U6	snRNA	snRNA
I18	trans	524	ENSSSCG00000010348	ENSSSCT00000011329	ENSSSCP00000011036	cadherin related family member 1 [Source:HGNC Symbol;Acc:HGNC:14550]	14	92234659	92259048	CDHR1	protein_coding	protein_coding	ENSG00000148600	CDHR1	10	84194635	84219621	ortholog_one2one
I18	trans	525	ENSSSCG00000010347	ENSSSCT00000011327	ENSSSCP00000011034	leucine rich repeat, Ig-like and transmembrane domains 2 [Source:HGNC Symbol;Acc:HGNC:23443]	14	92266226	92270127	LRIT2	protein_coding	protein_coding	ENSG00000204033	LRIT2	10	84220495	84225589	ortholog_one2one
I18	trans	526	ENSSSCG00000010349	ENSSSCT00000011330	ENSSSCP00000011037	leucine rich repeat, Ig-like and transmembrane domains 1 [Source:HGNC Symbol;Acc:HGNC:23404]	14	92276236	92286621	LRIT1	protein_coding	protein_coding	ENSG00000148602	LRIT1	10	84231593	84241461	ortholog_one2one
I18	trans	527	ENSSSCG00000010350	ENSSSCT00000011331	ENSSSCP00000011038	retinal G protein coupled receptor [Source:HGNC Symbol;Acc:HGNC:9990]	14	92290182	92300755	RGR	protein_coding	protein_coding	ENSG00000148604	RGR	10	84245053	84259960	ortholog_one2one
I18	trans	528	ENSSSCG00000010351	ENSSSCT00000011332	ENSSSCP00000011039	coiled-coil serine rich protein 2 [Source:HGNC Symbol;Acc:HGNC:29197]	14	92348951	92533125	CCSER2	protein_coding	protein_coding	ENSG00000107771	CCSER2	10	84328586	84518521	ortholog_one2one
I18	trans	529	ENSSSCG00000027329	ENSSSCT00000029089			14	92379879	92380307		pseudogene	processed_pseudogene
I18	trans	530	ENSSSCG00000019413	ENSSSCT00000021008		U6 spliceosomal RNA [Source:RFAM;Acc:RF00026]	14	92992929	92993030	U6	snRNA	snRNA
I18	trans	531	ENSSSCG00000010352	ENSSSCT00000011333	ENSSSCP00000011040		14	93397981	93510567		protein_coding	protein_coding	ENSG00000182771	GRID1	10	85599555	86366493	ortholog_one2many
I19	trans	532	ENSSSCG00000016230	ENSSSCT00000017672	ENSSSCP00000017193	EPH receptor A4 [Source:HGNC Symbol;Acc:HGNC:3388]	15	136746506	136874945	EPHA4	protein_coding	protein_coding	ENSG00000116106	EPHA4	2	221418027	221574202	ortholog_one2one
I19	trans	533	ENSSSCG00000016231	ENSSSCT00000017673	ENSSSCP00000017194		15	136930815	136936376		protein_coding	protein_coding
I19	trans	534	ENSSSCG00000016229	ENSSSCT00000017671	ENSSSCP00000017192		15	137618778	137620219		protein_coding	protein_coding	ENSG00000135903	PAX3	2	222199888	222298996	ortholog_one2many
I19	trans	535	ENSSSCG00000016228	ENSSSCT00000017670	ENSSSCP00000017191		15	137710958	137711176		protein_coding	protein_coding
I19	trans	536	ENSSSCG00000022904	ENSSSCT00000023908	ENSSSCP00000027828		15	137808631	137851636		protein_coding	protein_coding
I19	trans	537	ENSSSCG00000025993	ENSSSCT00000023888	ENSSSCP00000021731	sphingosine-1-phosphate phosphatase 2 [Source:HGNC Symbol;Acc:HGNC:19953]	15	137861024	137905123	SGPP2	protein_coding	protein_coding	ENSG00000163082	SGPP2	2	222424517	222560948	ortholog_one2one
I19	trans	538	ENSSSCG00000016226	ENSSSCT00000017668	ENSSSCP00000017189		15	137963755	137984079		protein_coding	protein_coding	ENSG00000116120	FARSB	2	222570536	222656337	ortholog_one2many
I19	trans	539	ENSSSCG00000028320	ENSSSCT00000023834	ENSSSCP00000020407		15	138035431	138047301		protein_coding	protein_coding
I19	trans	540	ENSSSCG00000016224	ENSSSCT00000033961			15	138071478	138073438	CH242-227L8.1	pseudogene	processed_pseudogene
I19	trans	541	ENSSSCG00000016225	ENSSSCT00000017667	ENSSSCP00000017188	monoacylglycerol O-acyltransferase 1 [Source:HGNC Symbol;Acc:HGNC:18210]	15	138074695	138108905	MOGAT1	protein_coding	protein_coding	ENSG00000124003	MOGAT1	2	222671786	222709930	ortholog_one2one
I19	trans	542	ENSSSCG00000025670	ENSSSCT00000027407		U6 spliceosomal RNA [Source:RFAM;Acc:RF00026]	15	138306733	138306839	U6	snRNA	snRNA
I19	trans	543	ENSSSCG00000026685	ENSSSCT00000028441		5S ribosomal RNA [Source:RFAM;Acc:RF00001]	15	138311462	138311599	5S_rRNA	rRNA	rRNA
I19	trans	544	ENSSSCG00000021283	ENSSSCT00000030502	ENSSSCP00000023138		15	138352892	138367996		protein_coding	protein_coding
